# Supplementary material for: Measuring emotional preoperative stress by an app approach and its applicability to predict postoperative pain
Source: PLoS One. 2022 Feb 16;17(2):e0263275. doi: 10.1371/journal.pone.0263275 (PMC8849448; doi:10.1371/journal.pone.0263275)
Supplement: S1 Data — (XLSX) [file pone.0263275.s004.xlsx]

## Sheet: Sheet1
nu	idade	sexo	estu	cancer	hisdor	nervos	EAVCAT24	EAVCAT6	eav6	eav24	kgfenta	kgdiaze	clonid	kgmida	monta	IE13	IE14	IE17	IE18	IT5	IT9	IT18	IT20	srq9	srq18	fsq4	fsq6	fsq10	madrs1	madrs2	madrs3	CANVAS	CONVAS	escores_TRI	amostra	id	record_id	prof	bracal	status_prof	data_nasc	peso_kg	altura_m	imc	estado_civil	escolaridade	doen_a_diag___0	doen_a_diag___1	doen_a_diag___2
0	41	2	7	1	2	0	0	0	2.1	0.4	3.4247	0	0	0	2	2	2	1	1	1	2	2	2									1	1	0.234561	1	710
1	56	2	5	1	0	0	0	0	0.8	2	3.7736	0.3774	0	0	8	1	1	1	1	1	1	1	2	1	2	2	1	1	1	1	2	1	1	-0.988094	1	1
1	57	2	3	0	1	1	0	0	0.6	0.2	5.1471	0	0	0	12	1	1	1	1	2	3	2	2									0	0	0.0850764	1	711
1	42	2	5	0	0	1	0	1	3.7	2.7	1.3158	0.2632	0	0	26	1	1	1	1	2	1	1	1	1	1	2	2	1	2	2	2	0	0	-0.491482	1	819
2	56	2	5	1	0	0	0	0	1.2	1	0	0.2174	0	0	7	1	1	1	1	2	2	2	2	1	2	1	3	1	1	1	3	1	1	-0.134541	1	2
2	48	2	0	1	1	1	1	1	8.2	5.6	4.5455	0.3636	0	0	17	2	3	2	2	2	3	2	2									2	1	1.194	1	712
2	43	2	5	0	1	0	0	0	2.5	0	3.9216	0	0	0	6	1	1	2	3	2	2	1	2	1	1	2	1	1	1	1	2	0	0	0.158501	1	820
3	39	2	8	0	0	0	0	0	1	0.5	2	0.4	0	0.06	14	1	1	2	2	2	2	2	2	2	1	1	1	2	2	1	1	0	0	0.590604	1	3
3	39	2	2	0	1	0	1	1	9.6	4.8	5.102	0	0	0	4	1	1	1	1	2	1	2	2									1	1	-0.439316	1	713
3	44	2	3	1	1	1	0	1	8.9	2.2	3.0769	0	3.0769	0	34	1	1	2	1	3	3	2	2	2	2	1	3	1	3	2	4	1	1	0.951113	1	821
4	56	2	11	0	0	0	1	0	0	6.3	0	0.2941	0	0	1	1	1	3	2	2	2	2	2	1	2	3	2	1	1	1	2	1	1	0.474222	1	4
4	31	2	6	0	1	1	0	1	4.3	0.8	3.2787	0.3279	0	0	16	4	3	3	3	2	3	3	3									0	0	2.19489	1	714
4	48	2	1	0	1	1	1	1	5.3	7.2	3.7975	0.2532	0	0	10	1	1	1	1	1	1	2	2	1	1	3	3	1	2	1	1	1	1	-0.233619	1	822
5	55	1	1	1	0	0	1	0	0	5.3	3.3333	0.0833	0	0	12	2	2	2	2	2	2	3	2	1	1	2	2	3	2	1	2	2	1	1.11021	1	5
5	43	2	4		1	1	1	1	9.2	5.9	4.2683	0.2439	0	0	38	1	1	1	1	2	2	2	2											-0.161502	1	715
5	48	2	4	0		0	0	0	0	0.1	0.8772	0	0	0	5	1	1	1	1	2	1	1	1	1	1	2	2	1	1	1	1	0	0	-1.11597	1	823
6	27	1	6	0	0	0	0	0	0	0.7	4.5455	0	0	0.0545	0	1	1	1	1	1	1	1	1	1	1	1	1	1	1	1	1	0	0	-1.77735	1	6
6	47	2	8	0	1	0	0	0	2.1	1.4	3.1746	0	3.1746	0	4	2	2	3	1	2	1	2	2	1	1	2	2	1	1	1	3	0	0	0.296882	1	824
7	46	2	13	0	0	0	0	0	0.5	2.1	5.9322	0.339	0	0.0169	3	3	2	3	2	1	1	1	1	1	2	2	2	1	1	1	2	0	0	0.351722	1	7
7	56	2	7		1	0	1	1	4.7	4.2	4.3011		0	0	11																			2.65954e-18	1	716
7	55	2	2	0		0	1	0	2.5	4.2	1.1628	0.2326	0	0	11	2	1	2	2	2	3	2	2	1	1	1	3	1	1	1	3	1	1	0.515116	1	825
8	43	2	2	0	0	0	0	0	0.1	1.5	6.3492	0	0	0.0476	1	1	1	2	1	3	2	1	2	1	1	1	1	1	1	1	1	0	0	-0.382198	1	8
8	38	2	8	0	1	0	0	1	6.8	2.4	4.6667	0.2667	0	0	0	1	1	2	1	1	2	1	2	1	1	1	1	1	1	1	1	0	0	-0.739639	1	826
9	21	2	11	0	0	0	0	0	0	0.9	7.2727	0.3636	0	0	7	2	2	2	1	2	3	2	3	1	1	1	1	1	1	1	3	0	0	0.480336	1	9
9	47	2	0		1	1	0	1	3.3	2.9	5.6452	0.3226	0	0	5	2	2	4	2	2	3	2	2											1.26051	1	717
9	52	2	6	0	1	0	0	1	8.4	2.4	1.8519	0	0	0	0	1	1	1	1	1	1	1	2	1	1	2	1	1	1	1	1	0	0	-1.18228	1	827
10	39	1	8	1	0	0	1	0	1.2	6.3	2.5641	0.2564	0	0	8	1	1	4	3	2	2	1	2	1	1	2	2	1	2	1	2	2	1	0.655453	1	10
11	39	2	10	0	0	0	0	0	0	0	11.9048	0.4762	0	0	4	1	1	2	1	2	1	1	2	1	1	1	2	1	1	1	2	0	0	-0.66382	1	11
12	19	1	10	0	0	0	0	0	0	1.8	9.1549	0	0	0	6	1	1	2	1	1	2	2	1	1	2	1	2	1	2	1	1	0	0	-0.243513	1	12
12	49	2	4	0	1	0	1	1	4.5	7.6	3.4483		0	0	21	2	2	3	2	1	2	2	3									1	1	1.03022	1	718
13	46	2	6	1	0	0	0	0	0	0	5.6818	0.1136	0	0.0114	2	1	1	1	1	1	1	1	1	1	1	1	2	1	1	1	1	1	1	-1.53528	1	13
13	48	2	7	1	1	0	0	0	1.7	1.9	2.2222	0	0	0	21	1	1	1	1	1	3	2	2									1	1	-0.0878113	1	719
13	57	2	16	1	1	0	0	0	2.3	0.2	5.0877	0	3.5088	0	0	1	1	1	1	1	1	1	1	1	1	1	1	1	1	1	1	1	1	-1.77735	1	828
14	43	2	5	1	0	0	1	0	0.2	4.5	4.3478	0.2174	0	0.0109	1	2	1	1	3	1	2	1	2	1	1	2	2	1	2	1	1	2	1	0.322484	1	14
14	49	2	0	1	2	1	0	0	0.3	1.6	4.8077		0	0	0	2	1	2	1	1	1	1	2									1	1	-0.377409	1	720
14	41	2	8	0	1	0	0	0	0.2	0.5	4.2308	0.3846	0	0	13	1	1	2	1	2	3	2	1	1	1	3	1	1	2	2	3	0	0	0.254161	1	829
15	40	1	11	0	0	0	1	1	3.2	6.7	10.1449	0.2899	0	0.029	1	2	1	2	1	1	1	2	2	1	2	2	2	1	1	1	2	1	1	-0.115605	1	15
15	46	2	4	0	2	1	1	1	6.2	4.6	4.2683	0.2439	0	0	5	1	1	2	1	1	1	1	2									1	1	-0.705871	1	721
15	43	2	3	0	1	0	0	1	4.2	2.1	2.7778	0.3704	0	0	31	1	1	2	1	2	3	1	3	2	2	3	3	1	1	2	4	0	0	0.74381	1	830
16	60	1	2	0	0	0	0	0	0	0	11.6667	0.3333	0	0.0333	1	1	1	1	1	1	1	1	1	1	1	1	1	1	1	1	1	0	0	-1.77735	1	16
16	45	2	11	0	1	1	1	1	8.6	9.9	5.1471	0.2941	0	0	10	2	1	2	1	2	1	3	1									1	1	0.0550775	1	722
16	48	2	2	0	1	0	0	0	2.8	0.5	6.0241	0	0	0	11	1	1	1	1	1	3	3	3	2	2	2	2	1	1	1	4	0	0	0.496549	1	831
17	48	1	11	1	0	1	1	0	1.2	4.4	6.5789	0.2632	0	0.0395	3	1	1	2	2	1	1	1	2	1	2	2	1	1	2	1	1	2	1	-0.152235	1	17
17	44	2	2		2	1	0	0	1.6	0	2.7473	0.2198	0	0	5	2	1	2	2	2	2	1	2											0.395464	1	723
17	45	2	4	0	1	0	0	0	2	0.1	2.381	0.2381	0	0	22	1	1	3	2	1	2	2	3	1	1	2	2	1	1	2	3	0	0	0.559047	1	832
18	52	2	5	0	0	0	1	0	0	3.1	3.5088	0.3509	0	0.0351	6	1	1	2	1	2	3	2	3	1	1	3	3	1	2	1	2	1	1	0.564459	1	18
18	51	2	4	0	1	1	0	1	8	1.6	1.3699	0	0	0	0	1	1	1	1	2	2	2	2	1	1	2	2	1	1	1	1	0	0	-0.287068	1	833
19	53	2	5	0	0	0	0	0	1	1.9	9.0909	0.303	0	0.0455	13	3	2	3	3	2	1	3	3	1	2	3	2	1	1	2	2	0	0	1.34988	1	19
19	35	2	11	0	1	1	0	0	1.1	0.3	5.3571	0	0	0	0	2	1	2	1	1	1	1	1									0	0	-0.713822	1	724
19	52	2	5	0	1	0	0	0	2.2	0.6	1.2987	0.2597	0	0	1	1	1	1	1	1	1	1	3	1	1	2	1	1	2	1	1	0	0	-0.581947	1	834
20	57	2	2	0	0	1	1	0	0	8.6	7.1429	0.102	0	0.0204	29	3	3	3	3	3	2	3	2	2	2	3	3	3	2	2	3	1	1	2.15402	1	20
20	39	2	11	0	1	1	1	1	7.3	4.7	3.5714	0.2857	0	0	4	3	1	3	3	2	2	2	1									1	1	0.997432	1	725
20	23	2	11	0	1	0	1	1	7.5	3.9	2.7778	0.3704	0	0	14	1	1	2	1	1	1	1	3	1	1	1	1	1	2	1	3	1	1	-0.472081	1	835
21	45	1	3	0	0	0	0	0	0.4	2.4	8.0952	0.2381	0	0.0357	10	2	1	1	2	2	3	2	3	1	1	3	3	1	1	1	3	0	0	0.663495	1	21
21	43	2	11	0	1	1	1	1	6.3	4.4	6.8627	0.3922	0	0	5	3	3	2	2	2	3	3	3									1	1	1.65544	1	726
22	40	1	5	0	0	0	0	0	0.5	2.3	7.0588	0.1176	0	0.0235	4	1	2	2	2	1	1	1	1	1	1	2	3	1	2	1	3	0	0	-0.00148327	1	22
22	43	2	2	0	1	1	1	1	8.6	6.2	3.3784	0	0	0	25	4	4	1	1	1	2	2	3									1	1	1.25728	1	727
23	46	2	16	1	0	0	0	0	0	1.1	4.902	0.3922	0	0.0196	10	1	1	3	1	1	1	1	2	1	1	2	2	1	2	1	2	1	1	-0.289165	1	23
23	49	2	5	1	1	1	1	1	3.7	4.3	1.4493		0	0	10	2	1	2	2	2	2	2	2									2	1	0.592703	1	728
24	54	2	1	0	0	0	1	0	0	9	9.7222	0.5556	0	0	20	1	2	2	1	1	3	3	2	2	2	2	2	3	3	2	2	1	1	1.32479	1	24
24	44	2	5	1	1	0	0	1	9.7	0.1	4.6053	0	0	0	6	1	1	1	1	2	1	1	1									1	1	-1.16804	1	729
25	54	2	0	0	0	0	0	0	0.5	0.4	12.4255	0.4255	0	0	5	1	2	1	1	1	3	2	3	1	2	3	2	1	1	2	1	0	0	0.570508	1	25
25	43	2	5	1	2	1	0	0	1.1	0	5.5556	0.2778	0	0	0	1	2	3	2	2	1	1	2									1	1	0.422862	1	730
26	57	2	0	0	0	0	0	1	3.3	0.9	8.0645	0.1613	0	0.0161	30	2	2	2	2	3	3	3	3	1	2	2	2	2	2	2	3	0	0	1.46382	1	26
26	41	2	8	1	1	1	0	0	2.4	0.7	7.8125	0.3125	0	0	12	2	3	3	3	2	2	2	1									1	1	1.23897	1	731
27	59	2	11	0	0	0	1	0	0.2	3.9	5.1724	0.1724	0	0.0172	13	2	1	2	1	2	1	2	2	1	2	2	2	1	2	1	2	1	1	0.191026	1	27
27	37	2	4	0	1	1	1	1	9.8	9.5	6.5972	0	0	0	21	2	1	2	1	1	1	1	2									1	1	-0.377409	1	732
28	47	2	0	1	0	0	0	0	1	2.9	6.5	0.1299	0	0.026	16	1	1	1	1	1	2	1	2	1	1	3	3	2	2	2	2	1	1	0.241076	1	28
28	45	2	11	0	1	0	0	0	0.6	0.3	3.0612	0.4082	0	0	0	1	1	1	1	3	1	3	1									0	0	-0.256283	1	733
29	47	2	8	1	0	1	1	0	2.4	3.6	5.1471	0.2941	0	0	0	1	2	2	1	1	2	2	3	1	2	2	1	1	1	1	1	2	1	0.207939	1	29
29	48	2	4	0	1	1	0	0	0	0	0.7692	0.3077	0	0	0	1	1	2	1	1	1	1	2									0	0	-0.705871	1	734
30	48	2	6	1	0	0	1	0	0	7.6	2.381	0.3175	0	0.0476	31	2	2	2	2	3	2	3	2	1	1	1	1	2	2	2	2	2	1	1.0714	1	30
30	34	2	11	0	1	1	0	1	3.9	1.8	1	0.2469	0	0	2	1	1	1	1	2	1	2	2									0	0	-0.439316	1	735
31	33	2	4	0	0	0	1	1	3.5	9.1	5	0.25	0	0.0125	6	2	2	2	1	3	2	2	2			1	1	1	1	1	2	1	1	0.33189	1	31
31	46	2	11	0	1	1	0	1	4.3	0.1	2.381	0	0	0	4	1	1	1	1	1	1	1	1									0	0	-1.48006	1	736
32	46	2	16	0	0	0	0	0	0	2.3	7.2727	0.3636	0	0	16	1	1	4	1	1	2	2	3	1	2	2	2	2	2	2	3	0	0	0.851698	1	32
32	54	2	8		1	1	0	0	2.1	1.7	1.4085	0.2817	0	0	1																			2.65954e-18	1	737
32	52	2	5	0	1	0	0	1	9.1	2.1	3.5088	0	0	0	22	1	4	1	3	3	3	3		1	1	2	1	1	1	1	1	0	0	1.13905	1	836
33	37	1	5	1	0	1	0	0	0.4	3	9.8911	0.198	0	0	9	2	2	2	2	2	2	2	3	1	2	3	2	2	2	1	2	1	1	1.08684	1	33
34	58	2	11	0	0	0	0	0	2.9	3	17	0	0	0.06	10	1	1	1	1	2	1	1	1	1	1	1	1	1	1	1	3	0	0	-1.4777	1	34
34	36	2	1	0	0	0	0	1	3.5	0.3	2.8571	0.2857	0	0	8	1	1	3	1	1	1	1	1	1	1	2	1	1	1	1	1	0	0	-0.962985	1	837
35	30	1	6	0	0	0	0	0	0	0.4	0.5882	0.2353	0	0	0	4	4	4	3	1	1	1	1	1	1	2	2	1	1	1	1	0	0	1.06691	1	35
35	41	2	6	0	1	0	1	1	8.6	4.9	2.7027	0.2703	0	0	27	2	2	3	1	1	1	1	3	1	2	2	1	1	2	2	4	1	1	0.536765	1	838
36	46	2	2	0	0	0	1	0	0.3	8.4	3.4314	0.3922	0	0.0392	20	1	1	2	2	3	3	3	3	1	1	1	3	2	1	2	2	1	1	1.0586	1	36
36	37	2	4	0	1	1	0	1	7.5	0.5	2.5316	0	0	0	13	1	1	2	3	1	1	1	3									0	0	0.357563	1	738
36	48	2	11	1	1	0	1	1	6.9	3.4	2.6316	0	3.5088	0	0	1	1	1	1	1	1	1	2	1	1	1	1	1	1	1	1	2	1	-1.33659	1	839
37	58	2	5	0	0	0	1	0	0.3	3.3	0	0.2817	0	0	1	1	1	1	1	1	1	1	1	1	1	1	1	1	1	1	1	1	1	-1.77735	1	37
37	36	2	16		1	1	0	1	6.9	0	3.7736	0.3774	0	0	10	1	2	2	3	2	3	3	2											1.21555	1	739
37	62	2	2	0	1	0	1	1	7.1	3.8	1.9737	0	2.6316	0	21	2	2	2	2	2	2	2	2	2	2	3	3	2	3	1	3	1	1	1.29364	1	840
38	33	2	8	0	0	0	1	0	2.6	8.9	3.7736	0.3774	0	0	8	1	1	1	1	1	1	1	2	1	1	2	2	1	1	1	3	1	1	-0.996601	1	38
39	36	2	5	0	0	0	1	0	0.5	7.5	8.3333	0.4167	0	0.0208	26	4	4	4	3	3	3	3	2	1	1	3	3	3	2	1	2	1	1	2.26995	1	39
39	46	2	4	0	1	1	0	0	1.8	0	4	0	0	0	14	1	1	1	1	3	1	1	1									0	0	-0.893344	1	740
39	34	2	4	0	0	0	0	0	2.5	0.1	1.2658	0	2.5316	0	1	2	2	3	2	2	3	2	2	1	1	2	1	1	1	1	2	0	0	0.718871	1	841
40	45	2	6	0	0	1	0	0	0	0	6.338	0.2817	0	0.0423	4	2	2	2	2	2	3	3	2	1	1	1	1	1	2	1	2	0	0	0.802749	1	40
40	47	2	4	0	1	1	0	0	0.2	2.4	0.9434	0.3774	0	0	11	1	1	1	1	1	1	1	1									0	0	-1.48006	1	741
40	37	2	6	0	1	0	1	1	3.8	4	2.3256	0	4.6512	0	0	1	1	2	1	1	1	2	2	1	1	2	1	1	1	1	1	1	1	-0.619403	1	842
41	40	2	8	1	0	0	0	0	0	0.1	11.7188	0.3125	0	0.0469	2	1	1	2	2	2	2	1	2	1	1	1	1	1	2	1	1	1	1	-0.018539	1	41
41	52	2	8	1	1	1	1	1	8.9	3.5	4.5455	0.3636	0	0	0	2	2	4	1	3	2	3	3									2	1	1.30614	1	742
41	60	2	0	0	0	0	1	1	3.5	3.8	4.902	0	3.9216	0	25	1	1	1	1	3	3	3	3	1	1	2	2	2	2	2	4	1	1	0.876624	1	843
42	52	2	11	1	0	0	0	0	0.6	1.5	6.5789	0.2632	0	0.0263	10	1	2	2	2	3	2	3	2	1	2	1	1	1	2	2	2	1	1	0.864387	1	42
42	34	2	11	0	1	1	1	1	4.7	3.2	3.0928		0	0	20	1	1	1	2	1	2	1	1									1	1	-0.532675	1	743
42	49	2	7	0	0	0	0	1	4.2	0.6	4.0816	0	4.0816	0	12	1	2	2	1	2	2	1	2	1	1	2	2	1	1	1	3	0	0	-0.0457657	1	844
43	58	2	4	1	0	0	0	0	0.3	0	5.061	0.122	0	0.0122	28	2	3	3	2	3	2	3	3	2	1	2	2	1	2	2	4	1	1	1.54159	1	43
43	46	2	5	0	1	1	0	1	5.4	0.4	9		0	0	20	1	1	2	1	1	2	1	3									0	0	-0.100811	1	744
43	54	2	0	0	1	0	0	0	2.2	2.4	5	0	2.5	0	37	1	1	1	1	3	1	3	3	2	1	2	4	3	2	2	4	0	0	1.0981	1	845
44	58	1	0	0	0	1	1	0	0	4.9	10	0.0667	0	0.04	1	1	1	1	1	1	1	1	2	1	1	1	1	1	1	1	2	1	1	-1.33659	1	44
44	48	2	2	0	1	1	0	1	5.4	0.7	0.9615	0	3.8462	0	18	1	1	1	2	2	1	3	1	1	1	1	1	1	3	1	3	0	0	-0.0137669	1	846
45	26	1	11	0	0	0	1	0	0.1	6.5	6.32	0.1266	0	0	1	1	1	2	1	1	1	1	2	1	1	1	1	2	1	1	2	1	1	-0.656475	1	45
45	44	2	8	0	1	1	0	1	4.7	0.1	0.9615		0	0	7	1	1	1	1	2	2	1	2									0	0	-0.443964	1	745
45	48	2	5	0	1	0	0	1	7.4	0.8	1.9737	0	0	0	20	1	2	3	1	2	2	2	3	1	1	2	2	1	2	2	3	0	0	0.757244	1	847
46	34	1	5	0	0	0	0	0	0.2	0	0	0.2151	0	0.0108	10	2	1	2	1	2	2	2	2	2	1	1	1	1	2	1	2	0	0	0.332607	1	46
46	42	2	1	0	1	0	0	1	8.3	1	1.4286	0	0	0	9	1	1	2	1	2	3	3	2	1	1	2	1	1	2	1	2	0	0	0.320678	1	848
47	39	2	11	1	0	0	0	0	2.2	0	1.5625	0.3125	0	0	2	2	4	2	3	1	1	1	3	1	1	1	2	1	1	1	2	1	1	0.81336	1	47
47	51	2	4	0	0	0	0	1	5.3	0.3	2.8986	0	0	0	6	2	1	2	2	3	1	1	2	1	1	2	2	1	1	1	3	0	0	0.130285	1	849
48	49	2	5	0	0	0	0	0	0.4	0.7	2.0833	0.1389	0	0.0278	28	2	2	2	1	2	2	2	2	1	1	1	1	1	2	2	3	0	0	0.498616	1	48
48	53	2	6	0	1	1	0	1	6	2.9	2.027	0	0	0	42	2	2	2	3	3	3	3	3									0	0	1.63228	1	746
48	41	2	6	0	1	0	0	1	3.5	0.1	1.7647	0	0	0	8	1	2	1	1	1	1	2	2	1	1	1	1	1	1	1	3	0	0	-0.619327	1	850
49	45	2	8	0	0	0	1	0	0	6	7.3529	0.1471	0	0.0147	0	1	1	1	1	1	1	1	1	1	1	1	1	1	1	1	1	1	1	-1.77735	1	49
49	42	2	7	0	1	0	0	1	3.1	0	4.2169	0.241	0	0	37	1	1	1	1	2	3	2	2									0	0	0.0850764	1	747
49	43	2	0	0	0	0	1	0	0.6	3.8	1.6667	0	0	0	22	2	2	3	2	3	2	2	2	1	1	2	3	1	2	2	3	1	1	1.08529	1	851
50	42	1	5	0	0	0	0	0	0.2	0.5	0	0.2326	0	0.0233	8	1	1	2	1	2	2	1	2	1	1	2	2	1	2	1	3	0	0	-0.115678	1	50
50	38	2	4	0	1	0	0	0	0.7	0			0	0	23	1	1	2	1	2	2	2	1									0	0	-0.215296	1	748
51	58	2	4	0	0	0	1	0	0	7.4	0	0.241	0	0.012	11	1	1	2	1	2	2	2	2	1	1	1	2	1	1	2	3	1	1	0.0508696	1	51
51	44	2	5	0	2	1	0	1	5	0.7	2.5316	0	0	0	15	1	2	2	1	1	1	1	1									0	0	-0.629795	1	749
52	19	2	11	0	0	0	1	0	0	3.2	6.0345	0.3448	0	0.0345	8	3	2	2	1	2	3	2	2	1	2	2	1	2	1	1	4	1	1	0.792985	1	52
52	44	2	8	0	1	1	0	1	3.5	0.4	3.8462	0	0	0	1	1	3	3	2	1	3	2	2									0	0	1.05715	1	750
53	60	1	8	0	0	0	0	0	0.3	0	0	0	0	0.0147	7	2	1	2	2	2	2	2	2	1	1	3	2	1	1	1	2	0	0	0.412432	1	53
53	52	2	0	0	1	0	0	0	0.2	0.3	3.2	0.4	0	0	9																	0	0	2.65954e-18	1	751
54	24	2	8	0	0	0	0	0	0	1	8.6957	0.4348	0	0.0435	7	2	2	2	2	2	2	2	2	1	1	1	2	2	2	2	2	0	0	0.937881	1	54
55	26	2	11	0	0	0	1	1	5.7	9	1.9608	0.1961	0	0.0196	2	2	1	2	1	1	1	2	2	1	1	2	1	1	1	1	2	1	1	-0.362753	1	55
55	45	2	11	0	1	0	0	0	2.2	0.3	3.6765	0	0	0	21																	0	0	2.65954e-18	1	752
56	51	2	4	0	0	0	1	0	0.5	6.3	6.9231	0.3077	0	0.0462	13	3	3	3	3	1	3	2	3	2	1	1	1	1	1	2	3	1	1	1.45548	1	56
57	51	2	3	0	0	0	1	0	0.8	7.5	0	0.3077	0	0.0308	9	1	2	1	1	1	3	3	2	1	1	4	3	2	2	1	3	1	1	0.75135	1	57
57	42	2	16	0	1	1	0	0	0.6	0.1	1.7544	0.3509	0	0	10	1	1	2	2	3	3	2	3									0	0	0.89636	1	753
58	58	1	5	0	0	0	0	0	0	0	5.1136	0.2273	0	0.0114	0	1	1	1	1	1	1	1	1	1	1	1	1	1	1	1	1	0	0	-1.77735	1	58
58	39	2	0	0	2	1	1	1	5	3.7	3.3784		0	0	30	1	1	1	1	2	3	2	2									1	1	0.0850764	1	754
59	47	2	6	0	0	0	0	0	0	0	5.8824	0.3922	0	0.0392	8	2	1	4	2	2	1	2	2	1	1	1	1	2	1	1	3	0	0	0.5055	1	59
59	49	2	11	0	1	1	0	1	9	0.9	3.2895	0.2632	0	0	31																	0	0	2.65954e-18	1	755
60	20	2	7	1	0	0	1	1	3.8	6.1	4.7619	0.3175	0	0	13	3	1	2	1	1	2	3	2	1	1	2	1	1	2	1	1	2	1	0.38416	1	60
61	32	1	3	0	0	0	0	0	0	0.3	0.641	0.2564	0	0.0256	0	1	1	1	1	2	1	1	1	1	1	2	2	1	1	1	1	0	0	-1.11597	1	61
61	50	2	6	0	1	1	1	1	8.3	3.4	7.1429		0	0	12	1	1	1	1	1	2	1	1									1	1	-1.05336	1	756
62	56	1	8	0	0	0	1	0	1	3.5	3.75	0.25	0	0.0375	2	2	2	3	2	2	2	1	2	2	1	2	2	1	2	1	1	1	1	0.842219	1	62
62	49	2	5	1	1	1	0	0	2.2	0.5	3.3333		0	0	10	2	1	2	1	1	1	3	3									1	1	0.374833	1	757
62	42	2	5	1	1	0	0	1	8.6	0.5	1.2821	0	0	0	2	3	3	3	3	2	3	1	2	2	2	3	2	1	2	2	3	1	1	1.62011	1	852
63	33	2	11	0	0	0	0	0	0	2	13.5417	0.4167	0	0.0417	2	2	2	1	1	1	2	2	2	1	2	1	1	1	2	1	1	0	0	0.142847	1	63
63	46	2	11	0	1	1	0	0	1.3	0.4	2.7778	0.2778	0	0	25	2	2	3	1	1	1	2	2									0	0	0.394489	1	758
63	43	2	10	0	1	0	0	0	0.4	1.3	1.5625	0	0	0	24	1	1	2	1	2	1	2	2	1	1	3	2	2	1	1	2	0	0	0.03759	1	853
64	46	2	8	0	0	1	1	0	0	4.5	9.2593	0.3704	0	0.0556	6	2	4	1	3	2	2	1	3	1	1	2	2	1	1	1	1	1	1	0.966014	1	64
64	47	2	8	0	2	1	0	0	1.1	0.1	4.1667	0	0	0	0	1	2	2	2	3	3	2	3									0	0	1.1058	1	759
65	39	2	11	1	0	0	0	0	2.5	1.2	1.0638	0.4255	0	0.0213	7	2	1	4	1	1	2	2	3	1	1	1	1	1	2	1	3	1	1	0.434628	1	65
65	49	2	2	0	2	0	0	0	0	0	3.3333	0	0	0	12	1	4	4	1	1	1	3	3									0	0	1.17881	1	760
65	47	2	4	0	0	0	0	1	3.2	0	0.7463	0	2.9851	0	10	1	1	1	1	1	3	1	2	1	1	1	2	1	2	1	1	0	0	-0.332369	1	854
66	60	2	4	0	0	1	0	0	0	2.4	0.4545	0.303	0	0.0303	10	2	2	1	1	3	3	3	3	1	1	2	3	2	1	2	1	0	0	1.10638	1	66
66	38	2	16	0	1	1	0	0	2.4	2.6	1.2987	0	0	0	7	1	1	1	1	1	1	1	1									0	0	-1.48006	1	761
67	40	1	5	0	0	0	0	0	0.5	0.6	6.4516	0.3226	0	0.0161	1	2	2	2	2	3	2	2	2	1	1	2	1	1	1	1	2	0	0	0.561489	1	67
67	50	2	2	1	1	0	0	0	1.7	2.2	6	0.4	0	0	12	2	1	1	1	1	1	1	2									1	1	-0.646615	1	762
68	42	1	11	1	0	0	1	0	0	6.1	0	0.2439	0	0.0244	1	2	1	2	2	1	2	2	2	1	1	2	2	1	1	1	2	2	1	0.230801	1	68
68	51	2	5	0	1	1	0	1	3.2	1.5	1.6129	0	0	0	9	4	4	3	2	1	3	2	2									0	0	1.72033	1	763
69	42	2	11	0	0	0	0	0	0	0.3	5	0.2857	0	0.0143	14	2	2	2	1	2	2	2	2	2	2	3	3	2	2	1	3	0	0	1.02434	1	69
69	46	2	10	0	1	1	1	0	1	3.5	3.1746		0	0	7	1	1	2	1	3	1	1	3									1	1	0.00466395	1	764
70	34	2	11	0	0	1	0	0	0	0.1	3.9683	0.3175	0	0.0317	1	2	2	2	2	1	1	1	2	1	1	2	2	1	1	1	2	0	0	0.11096	1	70
70	46	2	1	0	1	1	0	1	6.3	0.4	2.439	0	0	0	18	1	1	2	1	2	2	2	3									0	0	0.299259	1	765
70	42	2	5	0	1	0	0	1	4.3	0.6	1.5625	0.3125	0	0	15	1	2	2	1	1	1	2	2	1	1	2	2	1	1	2	3	0	0	0.0577977	1	855
71	45	2	9	0	0	0	0	0	2.5	1.3	5.6338	0.2817	0	0.0141	9	1	2	4	2	2	1	1	2	1	1	2	1	1	1	1	2	0	0	0.254739	1	71
71	31	2	2	1	1	1	0	1	3.5	0.7	1.9231		0	0	5	2	1	2	3	3	2	3	2									1	1	1.13342	1	766
72	46	2	8	0	0	0	0	0	0	0.5	5.3333	0.4	0	0	10	1	1	1	1	2	1	1	2	1	2	1	2	1	2	2	1	0	0	-0.211319	1	72
72	42	2	1	0	2	1	0	0	0.9	0.6	0	0	0	0	4	2	2	2	1	2	2	2	2									0	0	0.557443	1	767
73	49	2	11	0	0	0	1	0	0	7.3	0	0.2174	0	0.0217	4	1	1	2	1	1	2	1	2	1	2	2	2	1	2	1	2	1	1	-0.139189	1	73
73	55	2	4	0	1	1	0	1	4.7	0.8	4.0323	0	0	0	8	1	1	1	1	2	3	1	2									0	0	-0.165598	1	768
73	49	2	17	1	1	0	1	1	9.5	7.3	2.2727	0.2273	0	0	23	2	1	2	2	2	1	1	2	1	2	1	1	1	1	1	2	2	1	-0.0766608	1	856
74	32	2	11	0	0	0	0	0	0	0	0	0.3509	0	0.0351	3	1	1	1	1	1	1	1	1	1	1	1	2	1	2	1	2	0	0	-1.17977	1	74
74	46	2	5	0	1	1	1	1	10	6.5	3.6765	0	0	0	8	1	1	1	1	1	1	1	1									1	1	-1.48006	1	769
75	51	2	2	0	0	0	0	0	0	0.3	9	0.4	0	0.04	0	1	1	1	1	1	1	1	1	1	1	2	2	1	1	1	1	0	0	-1.36646	1	75
75	36	2	6	0	1	1	0	1	5.1	1.2	2		0	0	18	1	2	1	2	2	2	2	3									0	0	0.67668	1	770
76	50	2	11	0	0	0	1	0	0	3.5	5.2239	0.1493	0	0.0149	9	2	1	3	1	1	3	1	3	2	1	1	1	1	2	1	3	1	1	0.517975	1	76
76	52	2	3	0	1	1	0	1	5.1	0	3.3333	0	0	0	3																	0	0	2.65954e-18	1	771
76	50	2	5	0	0	0	1	1	5.5	3.2	3.7736	0	0	0	6	1	1	1	1	1	2	1	2	1	1	2	2	1	1	1	1	1	1	-0.706099	1	857
77	38	2	11	1	0	0	0	0	0.9	0	10.2041	0.2041	0	0	26	3	4	3	3	2	2	3	3	2	1	4	3	3	3	2	2	1	1	2.47808	1	77
78	34	2	8	1	0	0	0	0	0	1.2	0.5435	0.1087	0	0.0217	19	3	4	4	3	3	3	3	3	2	1	2	2	2	2	2	3	1	1	2.32531	1	78
79	37	1	11	0	0	0	1	1	5.2	3.9	3.5714	0.1429	0	0.0286	15	1	2	2	2	3	3	2	2	2	1	3	2	1	2	2	3	1	1	1.12924	1	79
79	38	2	3	0	1	1	0	0	0.2	0.3	4.717	0	0	0	40	1	1	2	2	1	2	1	2									0	0	0.00324236	1	772
79	44	2	11	0	1	0	0	0	0.9	0	5.2239	0	2.9851	0	15	1	1	2	1	1	1	1	2	1	1	1	1	1	2	1	2	0	0	-0.751166	1	858
80	45	1	5	0	0	0	0	0	0	0.8	3.2258	0.2151	0	0.0215	6	2	1	1	1	1	1	1	1	1	1	1	1	1	1	1	1	0	0	-1.34535	1	80
80	44	2	15	0	1	1	0	1	4.1	0.1	2.8571	0	0	0	12																	0	0	2.65954e-18	1	773
80	45	2	6	0	1	0	0	0	2.1	0.6	0.7463			0	4	1	1	2	1	1	2	2	1	1	1	2	1	1	1	1	2	0	0	-0.641251	1	859
81	55	1	6	0	0	0	0	0	1.9	1	5.3191	0	0	0.0106	3	1	1	1	1	1	1	3	3	1	1	3	2	1	1	1	1	0	0	-0.115862	1	81
82	28	1	5	1	0	0	1	0	0.3	5.3	1.2195	0.3659	0	0.0366	8	2	2	2	1	2	3	2	3	1	1	1	1	1	3	1	4	2	1	0.742272	1	82
82	48	2	11	0	1	1	0	1	10	0.6	0.6944	0	0	0	18	1	1	2	1	2	2	2	3									0	0	0.299259	1	774
83	45	1	3	0	0	0	1	0	0.6	5.8	7.3529	0.4412	0	0	14	1	1	2	1	2	3	2	2	1	2	2	2	1	2	1	3	1	1	0.343982	1	83
83	45	2	4	0	1	1	1	1	9.2	4.6	4.321	0	0	0	17	1	1	1	1	1	1	3	2									1	1	-0.351416	1	775
83	42	2	8	0	1	0	0	1	5.6	0.3	2.7273	0	0	0	42	2	1	3	1	1	1	3	3	1	1	2	2	1	1	1	3	0	0	0.308242	1	860
84	37	2	0	0	1	0	1	0	0.9	8.7	9.322	0.1695	0	0.0169	16	1	1	1	1	3	3	1	3	2	1	1	4	3	3	2	2	1	1	1.15237	1	84
84	54	2	11	1	1	1	0	1	3.3	0.4	4.6875	0	0	0	20	2	2	2	1	1	2	2	2									1	1	0.41864	1	776
85	42	2	7	0	0	0	0	0	0.2	2.8	0.9259	0.3704	0	0.037	19	2	1	4	1	2	3	3	3	1	2	1	2	1	2	1	3	0	0	0.946818	1	85
85	48	2	9	0	1	0	0	1	8.2	0.6	2	0.2667	0	0	32	4	3	3	3	3	3	2	2									0	0	1.96476	1	777
86	40	2	8	0	0	1	0	0	1.9	1	5.0847	0.339	0	0.0169	7	2	1	2	1	1	1	2	2	1	1	2	2	1	1	1	1	0	0	-0.238075	1	86
86	44	2	7	1	1	0	0	1	3.8	2.5	11	0	4	0	2	1	1	1	1	1	1	1	1	1	1	1	1	1	3			1	1	-1.03588	1	861
87	43	2	8	0	0	0	0	0	0	0	7.5472	0.3774	0	0	8	2	2	2	2	3	2	2	2	1	1	2	2	1	2	1	2	0	0	0.764992	1	87
87	42	2	16	0	1	1	0	1	7.4	1.1	4.6296	0	0	0	11																	0	0	2.65954e-18	1	778
88	46	1	8	1	0	0	0	0	0	2.4	2.2222	0.2222	0	0.0111	4	2	1	2	1	1	1	1	2	1	1	2	2	1	1	1	1	1	1	-0.46696	1	88
88	46	2	4	0	1	0	0	0	1.6	0.2	3.3333	0	3.3333	0	2	1	1	1	1	2	2	2	2	1	1	2	2	1	1	1	1	0	0	-0.287068	1	862
89	54	2	6	0	0	0	0	0	0	0.3	9.434	0.1887	0	0.0189	0	1	1	1	1	2	3	2	2	1	1	1	1	1	1	1	1	0	0	-0.287799	1	89
89	47	2	9	0	1	1	0	0	0.5	0	3.8462	0	0	0	5	2	1	1	1	2	1	1	1									0	0	-0.770667	1	779
89	31	2	8	1	0	0	0	1	6.8	0.2	4.1667	0	2.7778	0	10	1	1	2	1	3	2	3	1	1	1	1	2	1	1	1	3	1	1	-0.0632495	1	863
90	44	1	5	0	0	0	0	0	1.2	0.6	5.2632	0.1316	0	0.0263	0	1	1	1	1	1	1	1	3	1	1	1	1	1	1	1	1	0	0	-0.971566	1	90
90	32	2	7	0	2	1	0	0	2.1	0	3.4722	0	0	0	2	3	3	4	3	1	1	3	3									0	0	1.73619	1	780
91	48	2	5	0	0	0	1	0	0.2	3.3	5.9524	0.2381	0	0.0119	11	1	1	2	2	1	1	3	3	2	1	3	2	1	1	1	2	1	1	0.52866	1	91
91	49	2	0	0	2	1	0	1	4.5	2.5	2.2727	0.2273	0	0	24	3	2	4	2	1	2	1	3									0	0	1.17295	1	781
92	33	2	2	1	0	1	0	0	0	0.3	5.8333	0.3333	0	0.0333	7	1	1	2	1					1	1	1	1	1	2	1	3	1	1	-0.474472	1	92
92	26	2	12	0	1	0	0	1	3.2	1.3	0.9091	0	0	0	12	4	4	2	3	1	3	1	3									0	0	1.82306	1	782
93	50	2	8	1	0	0	1	0	2.2	7.6	7.7586	0.5172	0	0.0517	6	2	1	2	1	1	1	1	1	1	1	2	1	1	2	1	3	2	1	-0.640539	1	93
93	43	2	8	0	1	1	1	1	6.1	3.9	3.2609	0.2174	0	0	9	1	2	2	3	1	1	1	2									1	1	0.404873	1	783
94	59	2	5	0	0	0	1	0	0.5	7.2	12.5	0.3571	0	0.0536	36	2	3	3	2	2	3	3	2	2	2	1	1	2	3	2	4	1	1	1.65049	1	94
94	41	2	7	0	1	1	0	1	7.8	3	2.6667	0.2667	0	0	9	2	1	1	2	1	1	2	2									0	0	0.0500771	1	784
95	53	1	8	0	0	1	0	0	0	0	7.8125	0	0	0.0312	3	1	1	1	1	1	1	3	3	1	1	3	2	1	1	1	3	0	0	-0.115862	1	95
95	46	2	4	0	1	1	0	1	4.6	2.1	0	0.2439	0	0	10	1	1	2	1	2	2	1	2									0	0	-0.197108	1	785
96	24	2	4	0	0	0	1	0	0	3.5	2.6667	0.2667	0	0.0133	0	1	1	2	1	1	1	2	1	1	1	1	2	1	1	1	1	1	1	-0.882118	1	96
96	56	2	8	0	1	1	1	0	2	4.6	3.3333	0	0	0	3	2	1	1	1	1	2	2	1									1	1	-0.36267	1	786
97	38	1	5	0	0	0	0	0	1	0.8	0	0.1235	0	0.0247	0	1	1	1	1	1	1	2	2	1	1	3	2	1	1	1	1	0	0	-0.587831	1	97
97	35	2	11	1	2	1	1	0	2.3	4	3.8462		0	0	0	1	2	1	1	1	1	1	1									2	1	-0.93359	1	787
97	44	2	5	0	1	0	1	1	3.3	5.8	3.8462	0.3077	0	0	5	1	1	2	3	3	3	3	2	1	2	2	2	1	1	1	2	1	1	0.862134	1	864
98	46	2	4	0	0	0	0	0	0.4	0.4	1.4085	0.1408	0	0.0423	7	1	1	1	1	1	1	1	2	1	1	4	3	1	2	1	1	0	0	-0.360786	1	98
98	44	2	5	0	1	1	0	0	2.1	1.9	1.2821		0	0	9	1	1	1	1	1	1	1	2									0	0	-1.02089	1	788
99	23	2	5	0	0	0	0	0	0	0	0	0.0893	0	0	0	1	1	1	1	1	2	1	2	1	1	2	1	1	1	1	1	0	0	-0.865991	1	99
99	38	2	2	1	2	0	0	1	7.9	0.3	4.6154	0.3077	0	0	2	4	2	3	2	2	2	2	2									1	1	1.29602	1	789
100	43	2	8	0	0	0	0	0	0.1	0.4	4.1667	0.3333	0	0.0167	5	1		2	1	1	1	1	2	1	1	1	1	1	1	1	1	0	0	-1.01878	1	100
100	29	2	6	0	1	1	1	1	5.8	7.1	3.5714	0.2857	0	0	31	1	4	4	2	2	2	2	3									1	1	1.50205	1	790
101	45	2	8	0	0	0	1	0	2.8	6.7	1.6667	0.2222	0	0.0333	1	1	1	1	1	2	2	2	2	1	2	1	1	1	1	1	2	1	1	-0.378075	1	101
101	44	2	5	0	1	0	0	1	8.5	0.4	2.9412		0	0	14	2	3	4	3	3	2	3	2									0	0	1.77785	1	791
102	40	1	11	0	0	0	0	0	0	2.4	8.3333	0.3333	0	0.05	5	1	1	2	1	1	2	3	3	1	2	2	1	1	2	2	1	0	0	0.504606	1	102
102	41	2	3	1	1	1	0	0	2.5	0.6	2.3438	0.3125	0	0	29	1	1	1	2	2	2	3	2									1	1	0.41381	1	792
103	32	2	8	0	0	0	1	0	0.1	7.8	3.4091	0.2273	0	0	6	2	2	3	1	2	3	1	2	1	2	2	2	1	2	1	1	1	1	0.666612	1	103
103	26	2	7	1	1	1	1	0	1.9	4.7	3.9683	0.3175	0	0	11	2	1	2	1	1	2	2	2									2	1	0.137558	1	793
104	42	2	5	0	0	0	1	0	0.9	3.8	11.1111	0	0	0.0476	14	1	1	1	1	3	3	2	1	2	2	2	2	1	1	1	4	1	1	0.223996	1	104
104	39	2	11	1	1	1	0	0	0.5	0	5.3571	0.3571	0	0	11	3	1	3	1	3	3	3	3									1	1	1.2861	1	794
105	57	2	8	0	0	0	0	0	0.2	0.4	3.0769	0.3077	0	0	0	1	1	1	1	1	1	2	2	1	1	2	2	1	1	1	1	0	0	-0.701864	1	105
105	45	2	10	0	2	0	1	1	9.6	5.2		0.4	0	0	18	1	1	2	1	3	1	2	2									1	1	-0.0119204	1	795
106	46	1	3	1	0	0	0	0	2.6	1.3	0.3846	0.4615	0	0.0154	0	1	1	1	1	1	1	1	1	1	1	2	2	1	1	1	1	1	1	-1.36646	1	106
106	44	2	2	0	2	1	0	0	0	0	1.8182		0	0	6	1	1	2	1	2	1	1	2									0	0	-0.479758	1	796
107	41	2	3	0	0	0	0	0	0.5	0.1	14.4231	0	0	0.0577	11	1	1	2	1	2	3	3	3	1	1	1	3	1	2	1	2	0	0	0.584703	1	107
107	48	2	11	0	1	1	0	1	3.5	1.2	1.4286	0	0	0	21	2	2	2	2	1	2	1	2									0	0	0.514577	1	797
108	39	1	11	0	0	0	0	0	0	0.1	3.7356	0.2299	0	0	7	1	1	1	1	1	1	1	2	1	1	1	1	1	1	1	3	0	0	-1.33659	1	108
108	32	2	2	1	1	1	0	0	0.6	0.2	2.7027		0	0	10	1	1	3	2	2	2	2	3									1	1	0.755366	1	798
109	30	2	8	0	1	0	0	0	0	1	5	0.3333	0	0.0333	13	1	1	2	2	1	2	2	1	1	1	1	1	1	1	1	3	0	0	-0.379954	1	109
109	47	2	4	0	2	1	0	0	2.3	0.4	1.5385	0	0	0	37	1	1	2	1	2	2	3	2									0	0	0.284753	1	799
110	56	2	4	0	0	0	0	0	0.8	0.6	1.7544	0.3509	0	0.0351	2	1	1	1	1	3	1	1	3	1	1	1	3	3	2	1	1	0	0	0.352739	1	110
110	38	2	11	0	1	1	0	1	9.3	0.2	0.7937	0	0	0	3	1	1	2	2	1	1	2	2									0	0	0.00703534	1	800
111	29	1	6	0	0	0	0	0	0	1	5.4348	0.2174	0	0	1	1	1	1	1	1	1	1	3	1	1	1	1	1	1	1	2	0	0	-0.971566	1	111
111	42	2	10	0	1	0	1	1	10	8	0.6849	0	0	0	1	3	3	2	1	1	3	2	3									1	1	1.18308	1	801
112	57	2	4	0	0	0	0	0	0	0	1.3699	0.137	0	0.0274	2	2	1	2	2	3	1	2	2	1	1	2	2	1	2	1	1	0	0	0.44774	1	112
112	50	2	5	0	2	1	1	1	4.4	5.9	0.3731	0	0	0	12	1	1	1	1	2	2	2	3									1	1	0.104575	1	802
113	52	2	4	0	0	0	0	0	0	0.4	0.4386	0.3509	0	0.0175	4	1	1	4	1	3	2	2	2	2	1	1	2	1	1	1	2	0	0	0.487325	1	113
113	46	2	11	0	2		1	1	7.9	5.7	4.1667	0	0	0	4	1	1	2	1	2	2	2	2									1	1	0.0569894	1	803
114	54	2	1	1	0	0	0	0	2.5	3	7	0.2	0	0.02	2	1	1	2	1	2	3	2	2	1	1	2	2	1	1	1	1	1	1	0.0840472	1	114
114	48	2	15	0	0	1	0	0	0	0	0	0.3846	0	0	11	1	2	3	1	1	1	1	2									0	0	-0.0725308	1	804
115	56	2	12	1	0	0	1	0	0.1	3.3	4.6875	0.1562	0	0	11	2	1	2	1	1	2	1	2	1	1	2	2	1	2	1	3	2	1	-0.0477212	1	115
115	33	2	4	0	0	1	0	1	7.8	2.1	3.3333	0.3333	0	0	8	1	1		1	1	1	1	1									0	0	-1.35388	1	805
116	22	1	8	0	0	0	0	0	0	0.1	1.4493	0.2899	0	0.0145	7	2	1	1	1	2	2	1	2	1	1	2	2	1	1	1	1	0	0	-0.27739	1	116
116	35	2	2	1	0	1	1	1	6.6	3.5	3.7037	0.2469	0	0	4	1	1	1	1	3	3	3	2									2	1	0.455487	1	806
117	52	2	16	1	0	0	0	0	0.1	0.2	0.2874	0.2299	0	0.023	5	1	1	2	1	1	2	1	2	1	1	1	3	1	1	1	2	1	1	-0.449591	1	117
117	49	2	8	0	0	1	0	0	2.4	0	0	0.3571	0	0	10	1	2	2	2	2	2	2	2									0	0	0.639804	1	807
118	59	2	5	0	0	0	1	0	0.4	5.1	5.3846	0.3077	0	0.0154	17	1	1	2	1	1	1	2	2	2	2	1	2	2	2	2	1	1	1	0.476813	1	118
118	47	2	5	0	0	1	0	1	5.3	0.5	1.25	0.25	0	0	0	1	1	2	1	1	1	1	1									0	0	-1.10045	1	808
119	46	2	8	0	0	0	1	0	0	5.5	0	0.1316	0	0.0263	4	2	1	1	1	2	1	2	2	1	1	2	2	1	1	1	2	1	1	-0.273993	1	119
119	56	2	5	0	0	1	0	0	0	0.1	3.9683	0.3175	0	0	0	1	1	2	1	2	2	2	2									0	0	0.0569894	1	809
120	36	2	11	0	0	1	0	0	0	0	5.5556	0	0	0	6	2	1	2	1	2	2	2	2	1	1	1	1	1	1	1	2	0	0	-0.093042	1	120
120	44	2	4	0	0	1	0	0	0.3	0	0	0.2326	0	0	9	2	2	3	2	2	3	3	2									0	0	1.28056	1	810
121	42	2	7	0	0	0	0	0	0	0.9	7.1429	0.2857	0	0.0286	15	1	1	2	1	1	3	1	3	1	1	1	1	1	1	1	3	0	0	-0.237069	1	121
121	43	2	4	0	0	1	0	0	0.4	0.3	3.5211	0	0	0	28	2	1	1	1	2	1	1	1									0	0	-0.770667	1	811
122	51	1	11	0	0	0	0	0	0	0	0	0.125	0	0	3	1	1	1	1	2	2	1	2	1	1	2	2	1	1	1	2	0	0	-0.522229	1	122
122	35	2	8	0	0	1	0	0	0.9	2.5	0.8721	0.2326	0	0	5	1	1	1	1	2	2	1	2									0	0	-0.443964	1	812
123	44	2	4	0	0	0	0	0	0	0.7	1.1628	0	0	0.0233	34	2	2	3	2	2	3	3	3	2	2	4	4	2	2	2	4	0	0	1.83988	1	123
123	39	2	4	0	0	1	0	1	6.2	0.8	1.1719	0.3125	0	0	0	1	1	1	1	2	2	2	2									0	0	-0.161502	1	813
124	46	2	5	0	0	0	1	0	0	4.7	4.717	0.3774	0	0.0189	10	3	3	1	1	3	2	2	3	1	1	2	2	2	1	1	2	1	1	0.939525	1	124
124	55	2	4	0	0	1	0	0	0	1.5	0	0	0	0	2	2	2	2	2	3	2	2	2									0	0	0.944116	1	814
125	32	2	8	0	0	1	0	0	0	0	1.1111	0.2222	0	0.0222	0	1	1	2	1	1	1	1	2	1	1	1	1	1	1	1	1	0	0	-1.0354	1	125
125	41	2	7	0	0	1	1	1	6.7	5.7	1.9481	0	0	0	18	2	2	1	1	3	3	3	3									1	1	1.05798	1	815
126	29	2	5	0	0	0	0	0	0.2	1.8	5.4795	0.137	0	0.0137	9	2	2	2	1	1	2	1	1	1	2	1	2	1	1	1	2	0	0	-0.159735	1	126
127	55	2	2	0	0	0	0	0	0.2	0.1	0.7576	0.1515	0	0.0455	18	2	2	3	1	2	3	3	3	1	2	4	2	1	2	1	3	0	0	1.14425	1	127
128	32	2	9	0	0	0	1	0	0	8	5.7377	0.3279	0	0.0164	9	2	1	2	1	2	2	1	1	1	2	1	3	1	1	1	2	1	1	-0.166821	1	128
129	59	1	5	0	0	0	0	0	2	1.7	0	0.137	0	0	4	1	1	1	1	2	2	2	2	1	1	3	2	1	2	1	1	0	0	-0.00532955	1	129
130	48	2	8	0	0	1	1	0	0.3	4.2	8.3333	0.2083	0	0.0417	10	3	3	3	2	3	2	2	2	1	2	1	2	1	1	1	3	1	1	1.05853	1	130
130	56	2	2	0	0	1	1	1	8.4	7.6	2.6667	0	0	0	21	1	1	1	1	1	1	1	1									1	1	-1.48006	1	816
131	53	1	1	0	0	0	0	0	0	0	2.5	0.2941	0	0	20	2	2	2	2	3	3	2	3	2	1	2	2	2	2	2	3	0	0	1.44889	1	131
131	62	2	5	1	0	1	0	1	3.5	1.8	0.9375	0	0	0	8	2	2	2	2	1	1	2	2									1	1	0.517593	1	817
132	53	2	5	0	0	0	0	0	0	0	0.8475	0.1695	0	0.0169	2	1	1	1	1	2	1	2	2	1	1	3	3	1	2	1	1	0	0	-0.0882532	1	132
132	48	2	8	0	0	1	0	0	0.8	1.1	2.6316	0.2632	0	0	10	1	1	1	1	1	1	3	2									0	0	-0.351416	1	818
133	46	1	5	0	0	0	0	0	2.4	0.8	1.1364	0.2273	0	0.0114	0	1	1	2	1	1	1	1	2	1	1	2	2	1				0	0	-0.658532	1	133
134	40	2	11	0	0	0	0	0	0	0.1	6	0.3636	0	0.0545	0	1	1	1	1	1	1	1	1	1	1	2	1	1	1	1	1	0	0	-1.58966	1	134
135	50	1	3	0	0	0	0	0	2.1	2.3	5.0676	0	0	0	5	1	2	1	1	1	1	1	2	1	2	2	2	1	1	1	1	0	0	-0.473977	1	135
136	54	2	8	0	0	0	1	0	0.1	4.8	5.2239	0.1493	0	0.0448	9	1	1	2	1	2	3	3	3	1	2	2	2	1	1	1	3	1	1	0.514843	1	136
137	46	1	3	0	0	0	0	0	0	0.6	7.8125	0.1562	0	0	7	1	1	2	1	2	1	2	1	1	1	2	2	2	1	1	2	0	0	-0.26427	1	137
138	46	2	12	0	0	1	1	0	1.9	5.9	1.0714	0.2857	0	0.0286	14	2	1	2	1	1	1	1	2	1	2	2	2	1	1	1	3	1	1	-0.329475	1	138
139	55	1	13	0	0	0	0	0	0.5	2.8	4.1176	0.2353	0	0	19	1	1	1	1	2	1	1	2	1	1	3	3	1	1	1	3	0	0	-0.521404	1	139
140	36	1	5	0	0	0	0	0	0	0	0.6024	0.241	0	0.0241	0	1	1	1	1	1	2	1	1	1	1	1	1	1	1	1	1	0	0	-1.36771	1	140
141	28	1	8	0	0	0	0	0	0.1	0.5	0	0.2632	0	0	4	2	1	2	1	1	1	1	2	1	1	2	1	1	2	1	3	0	0	-0.375827	1	141
142	25	2	11	0	0	0	0	0	0	1.4	19.6059	0.3922	0	0.0588	11	2	2	4	1	1	2	2	3	1	1	1	1	1	1	1	3	0	0	0.487306	1	142
143	39	1	10	0	0	0	0	0	0	2.6	6.8182	0.2273	0	0.0227	0	1	1	1	1	1	1	1	1	1	1	1	2	1	1	1	1	0	0	-1.53528	1	143
144	55	1	16	0	0	0	0	0	0	2.9	2.1127	0.2817	0	0.0423	0	2	1	1	1	1	2	1	1	1	2	2	1	1	1	1	1	0	0	-0.70515	1	144
146	20	2	8	1	0	0	0	0	0	0.4	9.6491	0.3509	0	0.0351	12	1	1	1	1	1	2	2	2	1	2	1	1	1	2	2	2	1	1	-0.0633614	1	145
147	49	2	5	0	0	0	0	0	0.7	0.8	0.7353	0	0	0.0294	25	2	1	2	2	1	3	3	3	2	2	2	3	1	1	2	4	0	0	1.14999	1	146
148	23	1	6	1	0	0	0	0	0	0.1	7.5758	0.303	0	0	0	1	1	1	1	3	1	1	2	1	1	1	1	1	1	1	1	1	1	-0.868764	1	147
149	28	1	8	0	0	0	1	0	0	4.3	0	0.25	0	0.0375	1	1	1	1	1	1	2	2	2	1	2	1	2	1	1	1	1	1	1	-0.411406	1	148
150	52	2	8	0	0	0	0	0	0.3	0.4	0.7463	0.2985	0	0.0448	13	1	1	2	1	1	1	1	2	1	1	1	2	1	1	2	3	0	0	-0.526162	1	149
151	43	2	5	0	0	0	0	0	0	1.5	6.4935	0.2597	0	0.026	7	2	2	2	1	1	2	1	2	1	2	2	2	1	2	1	3	0	0	0.288023	1	150
152	45	2	3	0	0	0	0	0	0	0	10.8108	0.1351	0	0.027	6	3	2	3	1	2	2	3	3	1	1	2	2	1	2	1	1	0	0	0.985952	1	151
153	21	2	10	0	0	0	0	0	0.3	0.4	5.7692	0.3846	0	0.0577	0	1	1	1	1	1	1	1	1	1	1	2	1	1	1	1	1	0	0	-1.58966	1	152
154	45	2	5	1	0	0	1	0	0	10	6.0241	0.241	0	0.0361	19	1	2	2	1	2	2	1	2	1	2	2	1	1	1	1	3	2	1	-0.0405354	1	153
155	56	2	5	0	0	0	0	0	0	1	0	0.2985	0	0.0149	0	1	1	1	1	1	3	3	1	1	2	1	2	1	1	1	1	0	0	-0.206151	1	154
156	31	2	8	0	0	0	0	0	0	0	5.1282	0.2564	0	0.0256	5	1	1	1	1	2	1	2	2	1	1	1	1	1	1	1	1	0	0	-0.781837	1	155
157	35	1	8	0	0	0	0	0	0	2.5	7.8125	0.3125	0	0	0	1	1	2	1	2	2	2	2	1	1	2	2	1	1	1	1	0	0	-0.104264	1	156
158	46	2	3	0	0	0	0	0	0.5	0.7	2.9114	0.2532	0	0.0253	6	1	1	2	1	2	2	2	2	1	1	1	1	1	1	1	4	0	0	-0.314065	1	157
159	56	2	5	0	0	0	0	0	0.2	1.5	0	0.1754	0	0.0351	17	1	1	2	2	3	3	3	2	2	1	2	3	2	2	2	1	0	0	1.25287	1	158
160	52	2	10	0	0	0	1	0	0	3.6	2.7027	0.2703	0	0.0405	0	1	1	1	1	1	1	1	1	1	1	2	1	1	1	1	1	1	1	-1.58966	1	159
161	54	2	11	0	0	0	0	0	0	0.5	3.8462	0	0	0.0154	0	1	1	2	1	2	1	2	2	1	1	1	1	1	1	1	1	0	0	-0.548833	1	160
162	46	2	8	1	0	0	1	0	0	4.5	4.8077	0.1923	0	0.0192	3	1	1	2	1	1	1	1	2	1	1	1	1	1	1	1	3	2	1	-1.0354	1	161
163	48	2	7	0	0	0	0	0	0	0.2	1.5625	0.3125	0	0.0312	6	1	1	1	1	1	2	1	1	1	1	2	2	1	1	1	1	0	0	-1.02301	1	162
164	21	2	8	0	0	0	0	0	0.2	1.5	6.9672	0.3279	0	0.0492	17	2	1	1	2	3	3	3	2	1	1	2	3	2	2	1	1	0	0	0.971203	1	163
165	58	1	4	0	0	0	0	0	0.2	2.8	0.3012	0.241	0	0	1	1	1	1	1	1	1	2	2	1	1	2	2	1	1	1	1	0	0	-0.701864	1	164
166	47	1	5	0	0	0	1	0	0	4.6	1.1905	0.2381	0	0.0238	2	2	1	2	1	1	1	1	2	1	1	1	3	1	2	1	1	1	1	-0.222076	1	165
167	29	2	4	0	0	0	1	1	6	7.6	13.2653	0.4082	0	0.0408	27	1	2	3	2	3	2	3	2	2	2	3	4	2	2	2	3	1	1	1.54323	1	166
168	30	2	16	0	0	0	0	0	0.1	1.3	5.1724	0.3448	0	0	0	1	1	1	1	1	1	1	2	1	1	1	1	1	1	1	1	0	0	-1.33659	1	167
169	38	2	10	0	0	0	0	0	1.8	0	3.7037	0.2469	0	0.0123	1	1	1	2	1	1	1	1	1	1	2	2	2	1	2	1	1	0	0	-0.613642	1	168
170	43	2	11	1	0	0	0	0	0	1.2	6.4516	0.3226	0	0.0161	6	1	1	2	1	2	3	2	3	1	1	1	1	1	2	1	2	1	1	0.261697	1	169
172	26	2	9	1	0	0	0	0	0	2.5	1.0753	0.2151	0	0.0215	0	1	1	2	1	1	2	2	2	1	1	1	1	1	1	1	1	1	1	-0.478449	1	170
173	58	1	3	0	0	0	0	0	0.1	0	4.3478	0.1449	0	0.029	21	1	1	1	1	1	2	1	2	1	2	3	3	3	2	2	3	0	0	0.53232	1	171
174	45	1	5	1	0	0	0	0	0	2.5	4.8913	0.1087	0	0.0217	10	3	2	4	3	2	3	2	3	1	1	2	2	1	1	1	3	1	1	1.30611	1	172
175	57	2	4	0	0	1	1	0	0	8.9	5.5556	0.2222	0	0.0333	17	1	1	3	1	2	3	3	3	1	2	2	2	2		1	4	1	1	0.895	1	173
176	47	2	7	0	0	0	1	0	0	4.4	8.1967	0.3279	0	0.0492	17	2	2	1	2	1	2	2	2	2	1	1	1	1	2	2	2	1	1	0.688445	1	174
177	60	2	4	0	0	1	1	0	1.1	5.3	5	0.3333	0	0	0	1	1	2	1	2	2	2	3	1	1	2	2	1	1	1	1	1	1	0.0990406	1	175
178	25	1	4	0	0	0	1	0	2.7	4.6	0	0.2632	0	0.0395	14	3	3	3	2	1	3	3	3	1	1	2	4	3	3	2	4	1	1	1.94724	1	176
179	42	1	5	0	0	0	0	0	0.2	0	14.3939	0.1515	0	0.0455	16	2	2	2	3	2	2	2	2	1	1	2	2	1	2	1	2	0	0	0.863369	1	177
180	49	2	11	1	0	1	0	0	0	2.1	6.8493	0.274	0	0.0137	15	2	1	2	1	2	2	1	2	1	1	4	2	1	1	1	3	1	1	0.0687054	1	178
181	21	1	5	1	0	0	1	0	0.4	5.6	5.4945	0.2198	0	0.022	5	1	1	2	1	2	2	1	1	1	1	2	2	2	1	1	2	2	1	-0.26765	1	179
182	44	1	6	0	0	0	1	0	0.2	3.3	4.7619	0.3571	0	0	1	1	1	2	1	2	2	3	3	1	1	1	2	1	1	1	2	1	1	0.199582	1	180
183	37	1	8	0	0	0	0	0	0	0.4	8.4746	0.339	0	0.0339	9	2	1	2	2	2	2	2	2	1	2	2	1	1	2	1	3	0	0	0.493839	1	181
184	46	2	4	1	0	0	0	0	1.7	2	1.0563	0.1408	0	0.0282	8	2	2	3	2	2	2	2	2	1	1	1	1	2	2	1	2	1	1	0.824338	1	182
185	37	2	8	0	0	0	1	0	0	7.4	6.6667	0.1333	0	0.0267	0	1	1	1	1	1	2	1	1	1	1	1	2	1	1	1	1	1	1	-1.16555	1	183
186	47	2	5	0	0	0	0	0	0.1	2.1	7.2368	0.3947	0	0.0132	1	1	1	2	1	2	1	1	1	1	1	1	1	1	1	1	1	0	0	-1.15711	1	184
187	43	1	3	0	0	0	0	0	0	0.2	9.3333	0.0667	0	0.04	0	1	1	1	1	1	1	1	1	1	1	1	2	1	1	1	1	0	0	-1.53528	1	185
188	59	2	5	0	0	0	0	0	0.1	1.2	7.1429	0	0	0	10	1	1	1	1	2	2	2	2	1	2	2	2	1	2	1	2	0	0	0.024574	1	186
189	33	2	7	0	0	0	1	0	0	3.5	2.5424	0.1695	0	0.0169	11	3	2	2	3	2	2	2	2	1	1	3	2	1	1	1	3	1	1	0.927883	1	187
190	50	2	4	0	0	0	0	0	1	0.9	1.5385	0.1538	0	0.0154	9	1	1	2	1	2	2	2	2	1	1	2	2	2	1	1	2	0	0	0.138621	1	188
191	51	1	9	0	0	0	1	0	0.9	5.9	9.2308	0.1538	0	0.0154	16	1	1	2	1	2	1	3	2	1	1	2	2	1	1	1	2	1	1	-0.101162	1	189
192	49	2	8	0	0	0	0	0	0	0.6	2.5316	0.1899	0	0.0127	9	1	1	3	1	2	1	2	2	1	2	1	1	1	1	1	2	0	0	-0.211678	1	190
193	44	2	5	0	0	0	1	0	0.9	6.5	0.2841	0.3409	0	0.0341	14	1	1	2	1	1	1	2	2	1	1	2	2	2	2	2	3	1	1	0.223278	1	191
194	49	2	11	0	0	0	1	0	0	4.7	1.6129	0.3226	0	0.0484	0	1	1	1	1	1	2	1	1	1	1	1	1	1	1	1	1	1	1	-1.36771	1	192
195	39	2	8	0	0	0	0	0	0	0.4	6.8182	0.2273	0	0	13	1	1	1	1	1	3	3	3	2	1	1	3	1	2	1	2	0	0	0.567036	1	193
196	59	2	4	0	0	1	1	0	0.8	3.3	3.8462	0.2564	0	0.0128	0	1	1	1	1	1	1	3	3	1	1	1	2	2	1	1	1	1	1	-0.0304416	1	194
197	55	1	0	0	0	0	1	0	0	7.5	1.6667	0.2667	0	0	9	1	1	1	1	1	3	3	3	2	2	2	3	2	2	2	2	1	1	1.01828	1	195
198	57	2	3	0	0	0	0	0	2.9	1.6	1.6129	0.0806	0	0.0161	6	2	2	1	1	2	1	2	2	1	2	2	2	1	1	1	1	0	0	0.100313	1	196
199	54	2	8	0	0	1	0	0	2.8	1.1	0	0	0	0	0	1	1	1	1	2	2	3	2	1	1	1	2	1	1	1	1	0	0	-0.164563	1	197
200	56	1	2	0	0	0	1	0	0.4	10	5.1471	0.2941	0	0	0	1	1	1	1	3	3	3	3	1	2	2	2	1	1	1	1	1	1	0.490678	1	198
201	54	2	5	0	0	0	1	0	0	4.6	13.32	0.2667	0	0	1	1	1	2	2	2	2	3	3	1	1	2	2	1	1	1	2	1	1	0.501643	1	199
202	50	2	3	1	0	0	1	0	0.1	4.6	0.5	0.4	0	0.04	4	1	1	1	1	1	1	1	2	1	1	3	2	1	2	1	3	2	1	-0.60252	1	200
203	36	2	13	0	0	0	1	0	0	3.1	5.2632	0	0	0.0175	8	1	1	2	1	2	2	1	3	1	1	2	2	2	1	1	2	1	1	0.150479	1	201
204	55	1	3	0	0	0	0	0	0	1.9	0	0.2299	0	0.023	4	1	1	2	2	2	3	2	3	1	2	3	2	1	1	1	2	0	0	0.643056	1	202
205	53	1	5	0	0	0	1	0	0.6	10	9.5588	0.2941	0	0.0147	15	1	1	2	1	2	1	1	1	1	2	2	3	1	2	2	2	1	1	-0.0507887	1	203
206	36	2	8	0	0	0	1	0	0	4.6	1.9608	0.3922	0	0.0392	0	1	1	1	1	1	1	1	1	1	1	2	2	1	1	1	1	1	1	-1.36646	1	204
207	41	2	16	0	0	0	1	0	0	3.6	7.8947	0.3509	0	0.0526	4	2	1	2	2	2	2	2	2	1	1	1	1	1	1	1	3	1	1	0.181971	1	205
208	32	2	5	1	0	0	1	0	0	5.1	11.25	0.25	0	0.025	2	1	1	2	1	2	3	2	1	1	1	2	2	1	1	1	2	2	1	-0.120962	1	206
209	44	2	9	0	0	0	0	0	0.7	1.5	3.7879	0.303	0	0.0303	24	3	3	3	1	1	1	3	3	1	1	3	3	2	3	1	3	0	0	1.30183	1	207
210	57	1	8	1	0	0	0	0	0.4	0.2	5.1471	0.2941	0	0	0	1	1	1	1	2	1	1	1	1	1	1	1	1	1	1	1	1	1	-1.4777	1	208
211	43	1	9	0	0	0	1	0	0	7	7	0.1	0	0.03	0	1	1	2	1	1	1	2	2	1	1	1	2	1	1	1	1	1	1	-0.585259	1	209
212	25	2	16	1	0	0	1	0	0	4.1	6.1538	0.3077	0	0.0308	1	1	2	2	1	1	1	1	1	1	1	1	1	1	1	1	2	2	1	-0.962894	1	210
213	46	2	5	0	0	0	1	1	4.3	7.2	7.8947	0.3509	0	0	7	2	1	3	3	1	3	1	3	2	1	3	2	1	2	1	3	1	1	1.07583	1	211
214	52	2	3	0	0	0	0	0	0.2	0	6.1538	0.3077	0	0	14	1	1	1	1	1	2	1	2	1	1	2	2	1	1	2	4	0	0	-0.393915	1	212
215	57	2	2	1	0	0	0	0	2	2	6.4516	0.1613	0	0.0161	10	1	1	1	1	3	3	3	3	1	1	4	3	2	1	2	3	1	1	0.934078	1	213
216	51	1	5	1	0	0	0	0	0	0.3	5.0633	0.3797	0	0.0253	0	1	1	1	2	2	3	2	2	1	1	1	2	1	1	1	1	1	1	0.117504	1	214
217	60	1	2	0	0	0	0	0	0.7	0.5	3.6232	0.1449	0	0	0	1	1	1	1	2	2	2	2	1	2	2	2	3	1	1	1	0	0	0.309124	1	215
218	41	1	11	0	0	1	0	0	0	2.7	5.7143	0.2857	0	0.0429	0	1	1	2	1	1	2	1	1	1	1	2	2	2	1	1	1	0	0	-0.427947	1	216
219	59	2	4	0	0	0	0	0	0	0.4	0.9709	0	0	0.0097	6	1	1	1	1	1	1	1	1	1	1	2	2	1	1	1	2	0	0	-1.36646	1	217
220	60	2	4	0	0	1	1	0	0.4	7.4	2.6786	0.3571	0	0.0179	3	2	2	1	2	1	2	3	3	2	1	3	2	1	2	1	2	1	1	0.971001	1	218
221	45	2	7	0	0	0	1	1	4.6	4.5	6.5789	0.2632	0	0.0263	5	1	1	3	1	1	1	1	1	1	1	2	2	1	1	1	2	1	1	-0.79549	1	219
222	45	2	0	0	0	0	0	0	2.5	0.9	1.1429	0	0	0.0286	6	1	1	1	1	1	1	1	2	1	1	1	2	1	1	1	1	0	0	-1.13726	1	220
223	46	2	3	0	0	0	1	0	0	6.2	4.878	0.3659	0	0	0	1	1	1	1	2	1	1	2	1	1	2	2	1	1	1	1	1	1	-0.785303	1	221
224	52	1	11	0	0	0	1	0	0.4	6.1	0	0.2597	0	0.039	0	2	1	2	1	1	1	1	2	1	2	2	1	1	1	1	1	1	1	-0.460442	1	222
225	35	2	4	1	0	0	1	1	4.3	6.3	0.4464	0.3571	0	0.0179	19	1	1	2	1	1	3	3	3	2	1	2	1	2	1	2	1	2	1	0.802127	1	223
226	55	2	5	0	0	0	0	0	1	2.3	3.0822	0.137	0	0.0274	9	1	1	2	1	1	2	1	3	2	1	2	2	1	1	1	2	0	0	0.0518004	1	224
227	59	2	11	1	0	0	0	0	0	0	4.6154	0.1538	0	0	4	1	1	1	1	3	1	2	2	1	1	1	1	1	2	2	2	1	1	-0.0965613	1	225
228	50	2	16	1	0	0	0	0	0	1.8	6.4516	0.3226	0	0.0161	0	1	1	1	1	1	2	2	2	1	1	1	1	1	1	1	1	1	1	-0.702768	1	226
229	36	2	8	0	0	0	1	1	3.2	6.8	1.3393	0.3571	0	0.0179	10	1	1	2	1	1	1	1	2	1	2	1	1	1	1	1	2	1	1	-0.854092	1	227
230	52	2	8	0	0	0	1	0	2.2	5.2	7.2727	0	0	0.0364	2	1	1	2	1	2	2	1	2	1	1	1	1	1	2	1	1	1	1	-0.326811	1	228
231	42	1	5	0	0	0	0	0	0	0	1.5873	0.3175	0	0.0159	2	1	1	1	1	1	2	1	1	2	1	2	2	1	1	1	2	0	0	-0.605376	1	229
232	45	2	8	0	0	0	1	0	0	4.4	2.6316	0.3158	0	0	15	4	3	3	2	2	1	1	2	1	2	1	1	1	3	2	2	1	1	1.16185	1	230
233	54	2	4	1	0	0	1	0	0	5.7	4.6875	0.4688	0	0.0156	2	1	1	1	1	2	1	1	1	1	1	2	2	1	2	1	1	2	1	-0.821007	1	231
234	53	1	4	1	0	0	1	1	3.3	8.5	4.6053	0.3947	0	0.0132	4	1	1	2	2	2	3	3	3	1	1	3	3	1	2	1	3	2	1	0.890399	1	232
235	38	2	8	1	0	1	1	0	0	8.2	7.0588	0.2353	0	0.0235	13	3	3	4	1	1	1	1	1	2	1	2	2	1	2	1	2	2	1	0.710108	1	233
236	31	2	11	0	0	0	1	1	3.3	5.3	1.3158	0.2632	0	0.0263	0	1	1	1	1	1	1	1	1	1	1	1	1	1	1	1	1	1	1	-1.77735	1	234
237	43	2	4	0	0	0	1	1	8.8	6	5.0847	0.339	0	0.0169	4	2	1	2	1	3	3	2	3	2	2	2	2	1	1	1	2	1	1	0.811288	1	235
238	56	2	3	1	0	1	0	0	0	1.4	6.8966	0.5172	0	0.0172	5	2	2	2	1	1	2	2	1	2	2	2	2	1	1	1	2	1	1	0.357564	1	236
239	55	2	5	0	0	1	0	0	0.2	0	4.7619	0.2381	0	0	2	1	1	2	1	1	2	1	2	1	2	1	2	2	2	1	1	0	0	0.0292996	1	237
240	42	2	4	0	0	0	1	1	4.6	5.2	2.4096	0.241	0	0.012	9	1	1	2	1	2	1	1	1	1	2	1	2	1	1	1	2	1	1	-0.797504	1	238
241	59	2	7	1	0	0	1	0	0.3	3.2	4.6154	0	0	0	30	1	1	1	1	1	1	1	2	2	2	2	1	1	3	2	4	2	1	0.0934623	1	239
242	48	2	8	0	0	1	1	1	3.4	5.2	7.0769	0.3077	0	0	0	1	1	1	1	2	2	2	2	1	1	2	2	1	1	1	1	1	1	-0.287068	1	240
243	49	2	8	0	0	0	0	0	1.7	0.3	0	0.2632	0	0.0263	1	2	1	2	2	2	1	1	2	1	2	2	2	1	1	1	2	0	0	0.10965	1	241
244	45	2	4	1	0	0	0	0	0	0	1.6667	0.2667	0	0.0267	5	2	1	2	1	2	1	1	1	1	1	2	2	1	1	1	3	1	1	-0.557864	1	242
245	59	2	5	0	0	0	0	0	0	0.3	7.6923	0.2564	0	0.0385	17	1	1	1	1	3	3	3	3	2	1	2	2	1	1	1	4	0	0	0.613218	1	243
246	48	2	16	0	0	0	0	0	0.3	0.9	2.5	0.1667	0	0.0333	3	1	1	2	1	1	1	1	2	1	1	3	3	1	1	2	1	0	0	-0.200403	1	244
247	42	2	11	1	0	0	0	0	0	0.4	4.717	0.3774	0	0.0189	7	4	3	3	2	1	1	2	3	1	1	2	2	1	1	1	1	1	1	1.00822	1	245
248	55	2	11	1	0	0	0	0	0.3	0	5.9322	0.5085	0	0.0508	0	2	1	2	1	1	1	1	1	1	1	2	2	1	1	1	1	1	1	-0.745263	1	246
249	52	2	8	0	0	0	1	0	0.7	4.7	3.5294	0.2353	0	0.0118	7	2	1	2	2	1	2	2	2	1	2	3	2	1	1	2	2	1	1	0.576715	1	247
250	39	2	6	1	0	0	0	0	0	3	12.8077	0.0641	0	0.0128	0	1	1	2	1	2	3	2	2	2	1	2	1	1	1	1	1	1	1	0.238552	1	248
251	57	1	6	0	0	0	0	0	0	1.5	0.3731	0	0	0.0149	5	3	3	2	1	2	2	2	2	1	1	1	2	1	1	1	3	0	0	0.602055	1	249
252	53	2	4	0	0	0	0	0	0.2	2.3	11.6667	0.3333	0	0.0167	0	1	1	2	1	2	3	1	3	1	1	2	2	2	1	1	1	0	0	0.31616	1	250
253	39	2	4	0	0	0	1	0	0.1	5	2.0833	0	0	0.0208	13	1	1	1	1	3	3	2	3	1	2	2	2	2	2	1	1	1	1	0.664575	1	251
254	39	2	3	0	0	0	0	0	2.7	2.2	7.6923	0.3077	0	0.0462	14	1	1	1	1	2	2	3	3	1	1	2	3	3	1	2	3	0	0	0.77845	1	252
255	48	1	2	0	0	0	0	0	0.6	2.4	6.6667	0.3333	0	0.0167	0	1	1	1	1	2	3	1	1	1	2	2	3	1	1	1	1	0	0	-0.273151	1	253
256	52	1	14	0	0	0	1	1	7.1	6.4	0.6494	0.2597	0	0.013	12	2	1	2	2	2	3	3	2	2	1	3	2	1	2	1	2	1	1	0.993446	1	254
257	23	1	17	0	0	0	1	0	0	3.2	2.4096	0.241	0	0.0361	0	1	2	2	1	2	2	2	1	1	1	2	1	1	1	1	1	1	1	-0.172071	1	255
258	50	1	4	0	0	0	0	0	1.4	2.6	0.3086	0.1235	0	0.037	1	1	1	1	1	2	2	2	2	1	1	2	2	1	1	1	1	0	0	-0.287068	1	256
259	28	1	11	0	0	0	1	0	0	3.7	15.4545	0.3636	0	0.0182	4	1	1	1	1	1	1	1	1	1	1	2	2	1	1	1	1	1	1	-1.36646	1	257
260	49	2	8	1	0	0	1	0	0.1	7.4	3.2258	0.3226	0	0.0323	36	4	4	4	3	2	3	2	3	2	1	2	3	2	3	2	4	2	1	2.44183	1	258
261	45	2	8	1	0	0	1	1	3.7	6.7	5.7377	0.1639	0	0.0164	20	1	1	3	1	1	2	2	2	1	1	2	2	1	2	2	3	2	1	0.316193	1	259
262	46	2	0	1	0	0	0	0	0	0.5	4.2857	0.2857	0	0	17	2	1	2	2	3	2	1	2	2	1	3	1	2	2	2	2	1	1	0.955478	1	260
263	49	1	1	1	0	0	0	0	1.3	2.8	7.6923	0.3077	0	0.0308	25	3	3	2	2	2	2	2	3	2	1	2	2	1	3	2	3	1	1	1.48103	1	261
264	54	1	12	1	0	0	1	1	4.2	6.2	0.8065	0.2151	0	0.0215	6	1	1	2	1	1	2	2	2	1	2	1	2	1	1	1	2	2	1	-0.216911	1	262
265	60	1	8	0	0	1	0	0	0	0.1	0.3289	0.2632	0	0	2	1	1	1	1	1	1	1	1	1	1	1	1	1	1	1	2	0	0	-1.77735	1	263
266	53	1	5	0	0	0	0	0	0	0.7	0	0.1389	0	0.0278	0	1	1	1	1	2	1	1	1	1	1	2	1	1	1	1	1	0	0	-1.31318	1	264
267	31	2	8	0	0	0	0	0	0.6	0.1	1.1364	0	0	0.0114	12	1	1	2	2	1	2	2	2	1	1	1	1	1	2	1	2	0	0	0.0379198	1	265
268	40	1	11	0	0	0	0	0	0.3	2.5	6.4103	0.1282	0	0	1	1	1	1	1	1	1	1	2	1	1	2	1	1	1	1	2	0	0	-1.18228	1	266
269	36	2	8	0	0	0	1	0	0	8.3	1.087	0.2174	0	0.0435	6	1	1	1	1	1	2	1	3	1	1	1	1	1	1	1	2	1	1	-0.68442	1	267
270	52	2	5	0	0	1	0	0	1.1	1.2	2.8169	0.2817	0	0.0141	2	1	1	2	1	2	2	2	2	1	2	2	2	1	1	1	2	0	0	0.0101169	1	268
271	40	2	6	0	0	0	0	0	0.3	1	5.8333	0.3333	0	0.0167	13	1	1	2	3	2	3	3	3	1	1	1	1	1	2	1	2	0	0	0.829069	1	269
272	49	2	5	1	0	0	1	0	2.2	6.8	10.5556	0	0	0.0333	6	1	1	2	2	2	2	2	2	1	1	2	1	1	2	1	1	2	1	0.237857	1	270
273	23	1	4	0	0	0	0	0	0	2.1	7.2289	0.241	0	0	0	2	1	2	1	1	1	3	2	1	1	2	2	1	1	1	1	0	0	-0.0337146	1	271
274	51	2	3	0	0	0	1	0	0	7	4.1667	0.3333	0	0.0333	6	3	2	4	2	2	2	1	3	2	2	3	3	2	2	1	3	1	1	1.49409	1	272
275	45	2	10	0	0	0	1	0	0	4.2	5.9524	0	0	0.0238	1	2	2	2	1	1	2	2	2	1	1	1	2	1	1	1	2	1	1	0.124486	1	273
276	60	2	2	0	0	0	1	0	1.6	10	4.661	0.339	0	0.0339	2	1	1	1	1	1	3	1	2	1	2	1	1	1	2	1	1	1	1	-0.32629	1	274
277	19	2	6	0	0	0	1	0	0.1	8.3	8.6207	0	0	0.0345	1	2	1	2	2	2	1	1	1	1	1	1	2	1	1	1	2	1	1	-0.306886	1	275
278	34	2	4	0	0	0	1	0	0.2	4.6	7.6923	0.3077	0	0	5	1	1	2	1	1	1	1	1	1	1	1	1	1	1	1	2	1	1	-1.41286	1	276
279	24	2	5	0	0	0	1	0	0.1	4.9	7.0588	0.2353	0	0.0235	5	2	1	2	1	2	2	1	2	1	2	3	3	1	2	1	2	1	1	0.351457	1	277
280	37	2	10	0	0	0	0	0	0	2.7	0	0.1724	0	0.0345	13	2	1	2	1	2	2	2	3	2	1	1	1	1	2	1	2	0	0	0.496119	1	278
281	54	2	5	0	0	0	1	0	0	4	10.3448	0.3448	0	0.0517	13	1	1	1	1	3	2	2	2	1	2	2	2	1	1	1	2	1	1	-0.021366	1	279
282	48	2	4	0	0	0	0	1	3.3	2.8	5.7692	0.1282	0	0.0128	7	2	1	1	1	2	3	2	2	2	2	2	2	1	1	2	2	0	0	0.626136	1	280
283	59	2	19	0	0	0	1	0	0	3.8	4.4828	0.3448	0	0.0172	13	1	1	2	2	1	2	3	3	1	2	1	1	1	2	2	2	1	1	0.653025	1	281
284	28	2	4	1	0	0	1	0	0.1	3.8	3.7879	0.1515	0	0.0152	28	2	1	2	2	3	3	3	2	2	2	3	2	2	1	2	4	2	1	1.31258	1	282
285	47	2	16	0	0	1	0	0	0	0.5	9.2593	0	0	0.037	1	1	1	2	1	2	1	2	2	1	1	2	2	1	1	1	1	0	0	-0.313324	1	283
286	36	2	10	0	0	0	0	0	0	2.6	0	0.3077	0	0.0154	0	1	1	1	1	1	1	2	2	1	1	2	3	1	1	1	1	0	0	-0.554229	1	284
287	59	1	5	0	0	0	0	0	0	2.7	4.4304	0.2532	0	0.0253	4	2	1	2	1	3	2	2	2	1	2	2	3	1	1	2	2	0	0	0.58435	1	285
288	29	2	9	0	0	0	1	0	0	4.3	10	0.3077	0	0.0308	3	1	1	1	1	1	1	1	2	1	2	1	2	1	1	2	1	1	1	-0.597724	1	286
289	55	2	11	0	0	0	0	0	0	0	2.3438	0.3125	0	0.0312	12	1	1	2	1	1	2	1	2	2	1	1	3	1	1	2	2	0	0	0.105866	1	287
290	37	1	11	0	0	0	0	0	0	2.1	9	0.25	0	0.025	0	2	1	2	1	1	2	1	2	1	1	1	1	1	1	1	1	0	0	-0.467762	1	288
291	45	2	3	0	0	0	1	0	0	8	3.6	0.2105	0	0.0211	3	1	1	1	1	1	3	2	3	1	1	3	2	1	1	1	1	1	1	0.0707208	1	289
292	35	2	9	0	0	0	0	0	0	3	0	0.4167	0	0.0625	5	1	1	1	1	1	2	1	2	1	1	2	3	1	1	1	2	0	0	-0.558157	1	290
293	57	2	8	0	0	0	0	0	0	0	3.7313	0.4478	0	0.0149	0	1	1	2	1	1	1	1	1	1	1	2	2	1	1	1	1	0	0	-1.06123	1	291
294	52	2	3	1	0	0	0	0	0	2.4	3.9683	0.4762	0	0.0317	6	1	1	1	1	1	3	2	2	1	1	2	2	1	2	2	1	1	1	0.191493	1	292
295	43	2	4	1	0	0	1	0	0.8	3.5		0.5	0	0.0333	0	1	1	2	2	1	1	2	3	1	1	2	2	1	1	1	1	2	1	0.0614886	1	293
296	42	2	3	0	0	0	1	0	2.5	5.9	7.0312	0.3125	0	0.0156	25	2	2	2	2	3	2	3	3	2	2	2	2	2	2	2	4	1	1	1.51169	1	294
297	55	2	5	0	1	1	0	0	0.8	2.6	4.4776	0.4478	0	0	18	3	3	3	1	2	3	3	3	1	2	2	2	3	3	2	3	0	0	1.80468	1	295
298	52	2	7	1	0	0	1	0	2.4	4.2	6.25	0.25	0	0	12	1	1	1	1	1	1	2	2	1	1	2	2	1	1	1	2	2	1	-0.701864	1	296
299	25	2	8	0	0	0	0	0	1.7	1.5	10.5769	0.5769	0	0	10	2	2	4	1	3	2	3	2	1	1	1	1	1	2	1	2	0	0	0.798966	1	297
300	53	2	9	0	0	0	1	0	0.8	4.6	1.25	0	0	0.0125	20	1	1	3	1	2	2	2	2	2	2	3	1	2	2	2	1	1	1	0.861658	1	298
301	31	2	8	0	0	1	0	0	0.2	0.3	2.3438	0.3125	0	0.0312	8	1	2	2	1	1	1	1	1	1	1	1	1	1	2	1	2	0	0	-0.688071	1	299
302	55	2	0	0	0	0	1	0	0.3	9.3	6.0976	0.122	0	0.0244	17	2	1	3	2	1	3	2	2	1	2	1	1	3	3	1	3	1	1	1.04139	1	300
303	44	2	12	0	0	0	1	0	0.1	5	0.6757	0.2703	0	0.0405	13	1	1	1	1	1	2	2	2	1	1	3	2	1	1	1	3	1	1	-0.348567	1	301
304	42	2	0	0	0	0	1	1	4.8	9.2	1.5	0.4167	0	0.0417	5	2	2	2	2	1	1	1	2	1	1	2	2	2	1	1	1	1	1	0.329275	1	302
305	43	2	15	1	1	0	0	0	0	2.5	5.1154	0.3846	0	0.0385	6	2	1	2	1	1	2	1	2	1	1	1	2	1	1	1	2	1	1	-0.336313	1	303
306	37	2	8	0	0	0	0	0	0.1	1.9	9.6774	0.1613	0	0.0484	19	3	4	4	3	2	3	3	3	2	1	2	2	2	3	1	4	0	0	2.19818	1	304
307	49	2	0	1	0	0	1	0	0	6.5	3.8462	0.2198	0	0.022	8	1	1	3	1	3	3	3	3	2	2	1	1	1	1	1	3	2	1	0.790328	1	305
308	49	2	13	0	0	0	0	0	0.3	1.8	4.5455	0	0	0.0114	2	1	2	2	1	2	1	1	1	1	1	1	2	1	1	1	2	0	0	-0.603414	1	306
309	43	2	10	0	0	0	1	0	0	3.9	4.2373	0.339	0	0.0339	14	1	2	4	2	1	2	2	2	1	1	1	1	2	3	1	3	1	1	0.832436	1	307
310	51	2	5	0	0	0	1	0	0	4.8	0.6667	0.2667	0	0.0267	10	1	1	1	1	2	2	2	3	1	2	2	2	1	2	1	1	1	1	0.215175	1	308
311	44	2	11	0	0	1	1	0	0.4	3.2	0	0.3571	0	0.0357	18	1	1	2	1	2	1	1	1	1	1	2	2	1	3	2	3	1	1	-0.0907697	1	309
312	46	2	9	0	0	0	0	0	0	1.9	4.6512	0.2326	0	0.0233	9	1	1	2	1	2	1	1	2	1	1	1	3	1	1	1	2	0	0	-0.518919	1	310
313	45	2	8	0	0	1	0	0	0.1	1	1.5385	0.3077	0	0.0308	3	1	1	2	1	1	2	2	2	1	1	2	2	1	1	1	1	0	0	-0.250906	1	311
314	40	2	1	0	0	0	0	0	0.6	1.5	6.6667	0.3333	0	0.0167	13	2	3	2	3	3	3	3	3	1	1	2	2	2	3	1	4	0	0	1.66182	1	312
315	47	2	2	0	0	1	0	0	0.6	2.7	3.012	0.241	0	0.0241	14	2	2	1	1	3	3	3	3	2	1	2	3	2	2	2	2	0	0	1.36607	1	313
316	45	2	8	0	0	0	0	0	1.5	0	0	0.2899	0	0.0145	24	2	3	3	3	2	3	2	3	2	1	1	1	1	2	2	3	0	0	1.51821	1	314
317	45	2	10	0	0	0	0	0	0	2.5	2.9825	0.3509	0	0.0526	24	1	1	2	1	2	2	2	3	1	2	2	2	1	2	2	4	0	0	0.542492	1	315
318	44	2	1	0	0	0	0	0	0	0	1.1236	0.1124	0	0.0112	1	2	1	3	1	3	1	1	3	1	2	1	2	1	1	1	1	0	0	0.235927	1	316
319	38	2	16	0	0	0	0	0	0	0	6.7308	0.3846	0	0.0192	7	1	2	3	2	1	1	1	2	1	1	1	2	1	1	1	3	0	0	-0.000965678	1	317
320	48	2	10	0	0	0	0	0	0.5	0.3	2.3438	0.3125	0	0.0156	19	2	1	2	2	1	1	2	2	1	1	2	2	1	1	2	2	0	0	0.272111	1	318
321	36	2	7	0	0	0	0	0	0	0	1.7021	0.2128	0	0.0638	21	2	1	2	2	1	2	2	2	2	1	1	3	2	2	1	3	0	0	0.78609	1	319
322	46	2	11	0	0	0	1	0	0.8	3.5	2	0.4	0	0.0267	0	1	1	2	1	1	1	1	2	1	1	1	1	1	1	1	1	1	1	-1.0354	1	320
323	35	2	4	0	0	1	1	0	2.8	4.1	4	0.2667	0	0.04	21	2	2	2	1	3	1	3	3	1	1	2	3	2	2	1	3	1	1	0.945006	1	321
324	45	2	3	0	0	1	0	0	0	0.2	5.5556	0.3704	0	0.037	1	1	1	1	1	1	3	2	2	1	1	2	2	2	2	1	1	0	0	0.201161	1	322
325	43	2	8	1	0	0	0	0	0	0	0.2778	0.2222	0	0.0333	2	1	1	3	1	3	1	2	3	1	1	1	1	3	1	1	2	1	1	0.456108	1	323
326	38	2	7	0	0	0	0	0	1.8	0	3.2258	0.3226	0	0.0161	6	1	1	1	1	2		2	3	1	1	2	3	2	1	1	1	0	0	0.25076	1	324
327	27	2	10	0	0	0	0	0	0.5	0.4	1.8182	0.3636	0	0.0545	5	2	2	2	1	1	1	1	1	1	1	1	1	1	2	1	2	0	0	-0.422807	1	325
328	54	2	7	1	0	0	1	0	0.2	3.4	11.1111	0.1852	0	0.0556	5	2	1	2	2	2	3	3	2	1	2	2	2	1	1	1	1	2	1	0.716705	1	326
329	40	1	10	1	0	0	0	0	0	2.9	4.7059	0.2353	0	0.0118	1	2	4	2	1	1	1	1	1	1	1	1	1	1	1	1	2	1	1	-0.0666973	1	327
330	49	2	11	0	0	0	1	0	0	7.1	2.027	0	0	0.0405	0	1	1	2	1	1	1	1	1	1	1	2	1	1	1	1	1	1	1	-1.25309	1	328
331	41	2	5	0	0	0	0	0	0	1.9	1.6129	0.1613	0	0.0323	12	1	1	1	1	2	2	1	2	1	1	1	2	1	1	1	2	0	0	-0.632405	1	329
332	50	2	2	0	0	0	1	1	3.2	3.2	5.4795	0.274	0	0.0137	2	1	1	1	1	3	1	3	2	1	1	2	2	1	2	1	1	1	1	0.0490161	1	330
333	42	2	5	0	0	0	1	0	0	4.2	12.069	0.3448	0	0.0172	8	2	1	2	1	2	2	1	2	2	2	2	2	1	1	2	3	1	1	0.465879	1	331
334	38	2	2	0	0	0	1	0	0	3.9	8	0.4	0	0.04	4	1	1	1	1	3	1	2	1	1	1	2	2	2	1	1	1	1	1	-0.300689	1	332
335	60	2	1	0	0	0	0	0	0.7	0.2	10.2941	0.2941	0	0	3	2	2	2	1	1	3	2	2	1	2	2	1	1	1	2	2	0	0	0.549933	1	333
336	34	2	5	1	0	0	1	0	0	3.5	6.0606	0.303	0	0.0455	20	2	3	3	1	3	3	3	2	1	2	1	2	1	2	1	4	2	1	1.10442	1	334
337	45	2	3	0	1	0	1	0	0	10	4.5	0.1	0	0.06	19	1	1	1	1	2	2	1	1	1	2	1	1	1	1	1	2	1	1	-0.928691	1	335
338	41	2	10	0	0	1	1	0	0	5.1	4.9296	0.2817	0	0.0423	1	1	1	2	2	2	1	1	2	1	2	2	3	1	1	1	2	1	1	0.0205834	1	336
339	59	2	16	0	0	0	0	1	4.6	1.7	1.3298	0.2128	0	0.0213	0	1	1	1	1	1	1	1	2	1	1	2	1	1	1	1	1	0	0	-1.18228	1	337
340	51	1	16	1	0	0	0	0	0.4	2.1	1.1905	0.2381	0	0.0357	0	1	1	1	1	2	2	1	2	1	1	1	1	1	1	1	1	1	1	-0.786246	1	338
341	35	2	11	0	1	0	1	1	6.7	5.5	0	0.303	0	0.0303	10	4	3	3	3	1	2	2	2	2	1	1	1	3	2	2	2	1	1	1.71758	1	339
342	44	2	8	0	0	0	1	0	0	3.3	1.8182	0.3636	0	0.0364	6	3	2	3	3	2	2	2	2	2	2	3	2	2	1	1	2	1	1	1.39396	1	340
343	41	2	13	1	1	0	1	0	0	4.7	3.3951	0.2469	0	0.0123	16	1	1	2	1	2	2	2	2	1	1	4	2	2	2	1	2	2	1	0.433198	1	341
344	39	2	5	0	0	0	1	0	0.2	5.9	0	0.1942	0	0.0097	6	1	1	2	1	2	2	2	1	1	1	3	2	1	2	1	2	1	1	-0.043986	1	342
345	58	1	7	0	1	0	0	1	7.1	0	0.5208	0.2083	0	0	4	1	1	1	1	2	2	2	2	1	1	2	1	1	1	1	1	0	0	-0.415082	1	343
346	51	2	5	0	0	0	1	0	2.2	3.5	5	0.3077	0	0.0462	5	1	1	2	1	1	3	1	3	1	1	2	2	1	2	2	1	1	1	0.345795	1	344
347	30	1	8	0	1	0	0	0	0.1	0	4.7297	0.2703	0	0.0135	8	1	1	1	1	1	1	1	1	1	1	1	2	1	1	1	1	0	0	-1.53528	1	345
348	54	1	10	0	1	0	0	0	0.1	2.8	6.6667	0.2667	0	0.04	3	1	1	2	1	1	2	2	2	1	1	1	2	1	2	1	1	0	0	-0.142207	1	346
349	53	1	11	0	0	0	0	0	0	1.4	0.266	0.3191	0	0	5	2	1	2	1	1	1	1	1	1	1	3	2	1	1	1	2	0	0	-0.628766	1	347
350	39	1	4	1	0	0	0	0	0	2.1	5	0	0	0	0	1	1	1	1	1	1	1	1	1	1	2	1	1	1	1	1	1	1	-1.58966	1	348
351	29	2	6	0	0	0	0	0	0	0.2	17.2241	0.3448	0	0.0517	0	1	1	1	1	2	2	2	2	1	2	3	2	1	1	1	1	0	0	-0.07474	1	349
352	46	2	11	0	1	0	1	0	0.1	6.9	0.4717	0.1887	0	0.0189	3	1	1	2	1	1	1	2	1	1	1	1	1	1	3	1	1	1	1	-0.519208	1	350
353	38	2	10	0	1	0	1	0	0	3.2	0.6667	0.2667	0	0.04	3	3	3	3	3	1	1	1	2	2	1	1	1	1	2	1	1	1	1	0.981073	1	351
354	41	1	7	0	1	1	1	0	1.6	3.6	1.4286	0.2857	0	0.0429	21	3	3	3	3	3	3	2	2	1	2	3	3	2	2	1	3	1	1	1.71148	1	352
355	39	2	3	0	1	0	1	1	3.8	3.1	3.5088	0.3509	0	0	2	1	1	1	1	2	3	1	2	1	2	2	2	1	1	1	1	1	1	-0.164712	1	353
356	48	2	0	1	1	0	0	0	0.2	0.2	6	0.4	0	0	0	1	1	1	1	1	1	1	1	2	1	2	2	1	1	1	1	1	1	-0.880565	1	354
357	50	2	2	1	0	0	0	0	0	2	5	0.4	0	0.04	13	2	2	3	2	1	3	3	3	1	2	3	3	3	2	1	2	1	1	1.51672	1	355
358	44	2	16	1	0	0	1	1	6.3	6.7	4.7619	0.3175	0	0	7	2	2	3	3	2	2	1	2	1	1	2	1	1	1	1	2	2	1	0.651324	1	356
359	46	2	8	1	1	1	0	0	0	2.7	6.1538	0.3077	0	0.0154	4	2	1	2	1	1	2	3	3	1	1	1	1	1	2	1	2	1	1	0.32008	1	357
360	58	2	11	0	1	0	1	0	0.1	4.8	3.7736	0.3774	0	0.0377	0	1	1	1	1	1	1	1	2	1	1	1	1	1	1	1	1	1	1	-1.33659	1	358
361	60	2	0	1	0	0	1	0	0	5	0.4237	0.1695	0	0.0169	4	1	1	2	2	1	1	1	1	1	2	3	2	1	1	1	1	2	1	-0.375771	1	359
362	44	2	3	0	0	0	0	0	0	0	6.6038	0.3774	0	0.0377	4	1	1	1	1	1	2	1	2	1	1	2	2	1	2	1	3	0	0	-0.462739	1	360
363	29	1	16	0	1	0	1	0	0	5	1.1494	0	0	0.0345	0	2	1	2	1	2	1	1	2	1	1	1	1	1	1	1	1	1	1	-0.537753	1	361
364	35	2	8	1	0	0	0	0	0	0	8.8235	0.2941	0	0	1	1	1	2	1	1	2	2	2	1	1	1	2	1	1	1	1	1	1	-0.346294	1	362
365	52	2	4	1	0	0	1	0	1.5	9	3.4091	0.303	0	0.0152	25	1	2	1	1	3	3	2	3	2	2	3	3	1	2	2	3	2	1	1.11417	1	363
366	52	1	4	1	1	0	0	0	0.3	0.4	2.8125	0.1562	0	0.0312	4	1	1	2	1	1	2	2	2	1	1	2	3	2	1	1	1	1	1	0.113267	1	364
367	35	1	8	0	1	1	1	0	0	4.7	12	0	0	0.0267	0	1	1	1	1	1	2	1	1	1	1	2	2	1	1	1	1	1	1	-1.02301	1	365
368	52	2	15	0	1	0	1	0	0	3.6	3.0769	0.3077	0	0.0308	8	1	1	2	1	1	2	1	2	1	1	1	1	1	1	1	2	1	1	-0.739639	1	366
369	20	2	6	0	0	0	0	0	0	0.9	4.918	0	0	0.0164	1	1	1	2	1	2	1	2	2	1	1	1	1	1	1	1	1	0	0	-0.548833	1	367
370	52	2	2	0	0	0	1	0	0	6.2	9.8485	0.303	0	0.0455	16	1	1	3	1	3	1	3	3	2	1	2	3	3	3	2	3	1	1	1.32971	1	368
371	56	2	3	0	0	0	0	0	0.5	2.8	4.8387	0.3226	0	0.0161	2	1	1	1	1	1	1	1	2	1	1	2	2	1	1	1	2	0	0	-0.996601	1	369
372	46	2	5	0	1	1	1	0	2.4	5.4	4.321	0.2469	0	0.0123	11	1	1	2	1	2	3	2	3	1	2	2	2	2	1	1	4	1	1	0.556445	1	370
373	51	2	5	1	0	0	1	1	10	4.6	7.8125	0	0	0.0312	7	1	1	2	2	2	2	2	2	1	2	1	1	1	2	1	1	2	1	0.264194	1	371
374	35	1	11	0	1	0	0	0	0.7	0.3	1.4706	0.2941	0	0	0	1	1	1	1	1	1	1	2	1	1	2	3	1	1	1	1	0	0	-0.826408	1	372
375	30	2	5	1	1	0	0	1	3.6	2.4	4.1667	0.4167	0	0.0625	6	1	1	1	1	2	3	2	2	1	1	2	2	1	2	1	1	1	1	0.0979532	1	373
376	54	1	7	0	1	0	0	0	0.1	3	9.7403	0.2597	0	0.026	1	1	1	1	1	1	1	1	2	1	1	1	1	1	2	1	1	0	0	-1.01076	1	374
377	31	1	11	0	1	0	0	0	0	0.6	14.2714	0.2857	0	0.0429	2	1	1	2	1	1	1	2	1	1	2	1	1	1	1	1	2	0	0	-0.874078	1	375
378	26	2	6	0	0	0	1	0	0	8.9	4.6512	0.4651	0	0.0233	2	2	1	2	2	1	1	1	2	1	2	1	1	1	1	1	1	1	1	-0.221107	1	376
379	53	2	5	1	0	0	0	0	1	2.8	3.8889	0.2222	0	0.0111	3	2	2	2	1	3	2	2	2	1	2	2	2	1	1	1	3	1	1	0.513285	1	377
380	40	2	11	0	0	0	1	0	0	3.6	0.3521	0	0	0.0282	2	1	1	1	1	1	2	1	3	1	1	1	1	1	1	1	1	1	1	-0.68442	1	378
381	58	1	5	0	0	0	0	0	0.6	0.3	5.9322	0	0	0.0339	13	1	1	1	1	3	3	1	1	1	2	2	2	1	2	1	1	0	0	-0.0483638	1	379
382	56	2	11	0	0	0	0	1	5.6	2.8	6.5217	0.2899	0	0.0145	30	1	1	3	1	3	2	3	2	1	2	3	3	2	3	2	4	0	0	1.13378	1	380
383	35	2	11	0	0	0	1	0	1.1	7.5	9.0164	0.1639	0	0.0328	4	4	1	2	1	1	2	1	1	1	1	1	1	1	1	1	1	1	1	-0.234384	1	381
384	60	2	5	0	1	1	0	0	0	0	2.6667	0.2667	0	0.0267	0	2	1	2	1	2	3	2	2	1	1	2	1	2	1	1	1	0	0	0.38226	1	382
385	38	2	8	1	0	1	0	0	0.1	1	7.5758	0.303	0	0.0455	3	1	1	2	1	2	1	2	1	1	1	2	2	1	1	1	2	1	1	-0.569059	1	383
386	39	2	11	0	1	1	0	0	0	0	3.2258	0.4839	0	0.0161	0	1	1	2	1	1	2	1	1	1	1	2	1	2	1	1	1	0	0	-0.566004	1	384
387	57	2	5	0	1	1	0	0	1.7	0.2	4.6667	0.2667	0	0.0267	1	2	3	2	1	3	1	1	1	1	1	3	2	1	1	1	1	0	0	0.212272	1	385
388	57	2	11	1	0	0	0	0	0.7	0.7	1.9608	0.2941	0	0.0196	25	3	3	3	3	2	2	3	3	1	1	3	2	2	2	2	4	1	1	1.76074	1	386
389	47	2	8	0	1	0	0	0	0.2	0.8	5.5556	0.1852	0	0.037	0	1	1	3	1	1	1	1	2	1	1	2	2	1	1	1	1	0	0	-0.510482	1	387
390	25	2	8	1	1	0	0	0	0	0.4	9.8361	0.1639	0	0	2	1	1	1	1	2	1	1	1	1	2	1	2	1	2	1	1	1	1	-0.775584	1	388
391	60	1	2	0	1	0	0	0	0.1	1.3	2.3077	0.1538	0	0.0308	3	1	1	1	1	2	1	2	2	1	2	3	2	1	1	1	2	0	0	-0.280403	1	389
392	43	2	8	1	0	0	0	0	0	0	7.8125	0.1562	0	0.0469	1	2	1	1	1	2	2	2	2	2	1	2	1	1	1	1	1	1	1	0.0979415	1	390
393	36	2	11	0	0	0	0	0	0.3	2.5	7.0175	0.3509	0	0.0351	8	1	1	4	1	1	2	2	2	1	1	1	1	1	2	2	2	0	0	0.296571	1	391
394	32	1	11	0	0	0	0	0	0	1.3	4.1667	0.2381	0	0.0238	0	2	1	2	1	2	1	1	2	1	1	2	1	1	1	1	1	0	0	-0.432665	1	392
395	57	2	0	0	0	0	0	0	0	0.2	9.4595	0.1351	0	0	0	1	1	1	1	3	1	2	3	1	1	2	1	1	1	1	1	0	0	-0.237893	1	393
396	41	2	5	0	1	1	1	0	0	7.5	6.5789	0.2632	0	0.0395	1	1	1	1	1	1	1	1	2	1	1	1	2	1	1	1	2	1	1	-1.13726	1	394
397	43	2	4	0	0	1	1	0	0	4	3.8462	0.2564	0	0.0128	6	1	1	1		3	1	1	1	1	2	1	1	1	1	1	1	1	1	-0.999121	1	395
398	46	2	6	0	1	0	1	0	0.5	4.8	7.377	0.3279	0	0.0164	0	2	1	3	2	2	2	2	2	1	1	2	1	1	1	1	1	1	1	0.393766	1	396
399	60	1	8	0	1	0	0	0	0	0.1	0	0.3175	0	0	17	1	1	1	1	2	3	2	2	2	2	2	2	1	2	1	3	0	0	0.433531	1	397
400	60	2	5	0	1	0	0	0	2.2	0	10.7692	0.1538	0	0.0154	14	1	1	1	1	2	1	3	2	2	2	2	3	1	1	2	2	0	0	0.415122	1	398
401	60	2	8	0	0	0	1	1	6.6	3.2	5.7143	0	0	0	22	1	3	3	1	2	2	1	2	1	1	1	2	1	2	2	2	1	1	0.595744	1	399
402	40	2	11	0	1	0	0	0	0.4	1	5.7971	0.2899	0	0.0145	8	2	1	2	2	1	1	1	2	2	1	3	1	1	2	2	1	0	0	0.468891	1	400
403	35	1	8	1	0	1	1	0	0.3	5.5	10.4054	0	0	0.0135	0	1	1	1	1	1	2	1	1	1	1	2	2	1	1	1	1	2	1	-1.02301	1	401
404	18	1	4	0	0	0	0	0	0.2	1.3	1.7857	0.3571	0	0.0536	9	2	1	1	2	1	1	2	2	1	2	2	2	1	2	1	3	0	0	0.175814	1	402
405	59	1	2	0	1	0	0	0	0	2.5	5.8824	0	0	0.0588	27	2	2	2	1	2	3	2	3	1	2	3	3	3	2	2	3	0	0	1.36869	1	403
406	41	1	4	0	1	0	1	0	1.1	7.4	8.1395	0	0	0.0698	9	1	1	2	1	1	1	1	2	2	2	3	3	1	2	1	1	1	1	0.136158	1	404
407	45	2	11	1	0	0	1	0	0	10	10	0.4	0	0.04	8	1	1	2	1	1	3	2	3	1	2	1	3	1	2	1	1	2	1	0.421307	1	405
408	36	2	7	1	1	0	0	0	0.6	0.1	4.8611	0.2778	0	0.0139	8	2	2	2	2	3	3	2	3	2	1	2	2	2	2	1	3	1	1	1.31888	1	406
409	50	2	11	0	0	0	1	0	0.9	3.3	1.6667	0.1667	0	0.05	22	3	3	4	1	2	2	2	2	2	1	3	3	2	3	2	4	1	1	1.63327	1	407
410	53	1	7	0	0	0	0	0	0.2	1.2	5.1948	0	0	0	0	1	1	1	1	1	1	1	1	1	2	1	1	1	1	1	1	0	0	-1.5243	1	408
411	34	2	11	0	0	0	1	0	0.1	5.3	7.8125	0	0	0.0156	0	1	1	2	1	1	1	1	1	1	1	1	1	1	1	1	1	1	1	-1.41286	1	409
412	26	1	6	0	1	0	0	1	5.7	0.3	5.303	0	0	0.0455	10	2	2	3	2	1	2	2	2	1	2	3	2	1	2	2	2	0	0	0.975894	1	410
413	57	2	5	0	1	0	1	1	6.8	6.7	1.8182	0.3636	0	0.0545	5	1	1	1	1	2	1	2	2	1	2	2	2	1	2	1	1	1	1	-0.170056	1	411
414	41	2	14	1	1	0	0	0	0	0	5	0.25	0	0	0	2	1	2	1	2	2	2	2	1	1	1	1	1	1	1	1	1	1	-0.093042	1	412
415	53	1	11	0	1	0	1	0	0.4	6.4	2.8986	0.2899	0	0.029	0	1	1	1	1	2	3	1	1	1	1	2	2	1	1	1	1	1	1	-0.543013	1	413
416	46	2	6	1	0	0	0	0	0.2	0	5.5556	0.3175	0	0	26	1	1	2	2	3	3	2	3	2	1	3	2	1	2	2	4	1	1	1.10359	1	414
417	51	2	8	0	0	0	0	0	0.1	0.9	4.0323	0.3226	0	0	1	2	1	1	1	1	1	1	2	1	1	2	2	1	1	1	2	0	0	-0.689889	1	415
418	46	1	5	0	1	0	0	0	0.2	3	0	0.3333	0	0.0333	0	1	1	1	1	1	1	1	1	1	1	1	1	1	1	1	1	0	0	-1.77735	1	416
419	32	2	8	0	1	1	1	0	0.2	9	1.3514	0.1351	0	0.027	6	1	1	2	1	1	3	2	2	1	1	1	2	2	1	1	3	1	1	0.112676	1	417
420	41	2	16	0	1	0	0	0	0	0.1	12.6866	0.2985	0	0.0149	0	3	1	2	1	1	2	2	2	1	1	1	1	1	1	1	1	0	0	-0.0258779	1	418
421	43	1	2	0	1	0	0	0	0	0.3	5.5556	0	0	0	16	2	2	4	3	3	3	3	3	1	2	2	4	2	2	1	3	0	0	1.78816	1	419
422	55	1	5	0	1	0	1	0	1.6	5.1	4.2683	0.2439	0	0.0366	8	1	1	1	1	1	1	1	1	1	1	1	1	1	1	1	2	1	1	-1.77735	1	420
423	58	1	4	1	1	0	1	0	1.4	3.6	0.2976	0.119	0	0.0238	4	1	1	2	1	1	1	2	2	1	1	3	2	1	1	1	1	2	1	-0.375684	1	421
424	44	2	11	1	1	0	0	0	0	1.9	1.3514	0.1351	0	0.027	0	1	1	1	1	1	1	1	1	1	1	1	1	1	1	1	1	1	1	-1.77735	1	422
425	52	2	4	0	1	0	1	1	4	4.7	0	0.3636	0	0	4	1	1	2	1	1	1	1	1	1	1	3	2	1	1	1	1	1	1	-0.925529	1	423
426	44	2	0	0	0	0	1	1	7.9	7.5	4.1667	0.3333	0	0.0167	0	1	1	1	1	2	2	3	1	2	2	2	2	2	1	1	1	1	1	0.323251	1	424
427	38	2	16	0	0	0	1	0	2.1	4	7.1429	0	0	0.0357	5	1	1	2	1	1	1	1	2	1	1	1	1	1	2	1	2	1	1	-0.751166	1	425
428	40	2	4	0	1	0	1	1	5.6	9.2	5.3763	0.2151	0	0.0323	12	1	1	1	1	1	1	1	3	1	1	1	2	1	1	1	3	1	1	-0.803386	1	426
429	47	2	8	1	1	0	0	0	0.5	1.3	6	0.4	0	0.02	11	2	2	2	2	2	2	2	3	1	1	1	1	2	2	2	3	1	1	0.998054	1	427
430	48	1	2	0	1	0	0	0	1.3	2.3	6.4286	0	0	0.0429	0	1	1	1	1	3	1	3	1	1	2	2	1	1	1	1	1	0	0	-0.359958	1	428
431	39	2	5	0	1	1	0	0	0	0	1.6667	0.3333	0	0.0167	13	2	2	2	1	1	1	1	1	2	1	2	1	1	2	1	3	0	0	-0.0229555	1	429
432	35	2	8	0	1	0	1	0	0.5	5.3	4.7945	0.274	0	0.0137	8	2	2	2	2	1	2	2	2	1	1	2	3	1	2	1	2	1	1	0.653123	1	430
433	20	2	9	0	1	0	0	0	0	0.7	4.3103	0	0	0.0345	6	1	1	1	1	3	3	1	1	1	2	1	1	1	1	2	3	0	0	-0.189987	1	431
434	42	2	6	0	1	0	1	0	0.1	4.1	8.8235	0	0	0.0441	5	1	1	1	1	2	1	1	2	1	1	2	2	1	1	1	1	1	1	-0.785303	1	432
435	22	1	4	0	1	0	0	0	0	0.2	0	0.1786	0	0.0357	0	1	1	1	1	2	2	2	2	1	1	2	2	1	1	1	1	0	0	-0.287068	1	433
436	35	1	7	0	1	0	0	0	0.7	2	0.2841	0	0	0.0114	0	1	1	1	1	2	1	1	2	1	1	2	2	1	1	1	1	0	0	-0.785303	1	434
437	45	2	11	0	0	0	0	0	1.7	0.8	7.1429	0.2857	0	0.0143	6	1	1	1	1	1	1	1	2	1	2	2	1	1	2	1	3	0	0	-0.710027	1	435
438	35	2	6	0	1	0	1	0	1.9	9.1	8.7379	0.1942	0	0.0097	13	2	1	3	3	1	2	1	3	2	2	1	2	1	1	1	1	1	1	0.812707	1	436
439	43	1	5	0	1	1	1	0	0.3	6.5	3.876	0.0775	0	0.0078	0	1	1	2	1	1	1	1	2	1	1	3	1	1	1	1	1	1	1	-0.775646	1	437
440	53	1	5	0	1	0	0	0	2	2.4	0.5376	0.0538	0	0.0215	0	1	1	1	1	1	1	1	2	1	1	1	1	1	1	1	1	0	0	-1.33659	1	438
441	34	2	8	0	0	0	0	0	0.1	0.4	2.1277	0.4255	0	0.0426	13	2	3	4	2	2	2	2	2	2	1	2	2	1	2	1	3	0	0	1.20952	1	439
442	49	1	5	0	0	0	1	0	0	7	6.9231	0.1538	0	0.0462	5	1	1	2	1	2	2	3	2	1	1	3	2	1	1	1	3	1	1	0.163184	1	440
443	54	2	3	0	0	0	0	1	9.2	0.7	4.8387	0.1613	0	0.0484	1	2		2	1	1	1	1	2	1	2	3	2	1	1	1	2	0	0	-0.199841	1	441
444	59	2	3	0	0	1	1	1	3.5	6.9	0.8197	0.3279	0	0.0328	19	1	1	2	2	3	3	3	3	2	2	3	3	1	2	1	3	1	1	1.20509	1	442
445	42	2	5	0	0	0	0	0	0.2	0.2	0	0.411	0	0.0137	4	1	1	1	1	2	2	2	2	1	1	2	1	1	1	1	1	0	0	-0.415082	1	443
446	28	2	4	0	1	1	1	0	0.6	8.2	0	0.6	0	0.04	16	2	1	3	1	3	3	2	3	1	1	2	2	2	3	1	2	1	1	1.05326	1	444
447	43	2	8	0	1	0	0	0	2.5	2.3	7.8125	0.3125	0	0.0469	2	1	1	2	1	1	2	1	2	1	1	2	2	1	1	1	1	0	0	-0.481419	1	445
448	43	1	5	0	1	0	0	0	2.7	0	1	0	0	0	29	4	4	2	2	3	3	1	2	1	2	2	4	2	2	1	3	0	0	1.61981	1	446
449	25	2	5	0	1	0	1	0	2.2	5	6.0241	0.241	0	0	6	2	2	4	1	1	1	1	2	1	2	1	1	1	1	1	2	1	1	0.0841011	1	447
450	55	1	4	1	1	1	1	0	0.3	3.7	0	0.1266	0	0.0127	15	1	1	1	1	2	2	1	2	1	1	2	2	1	3	1	2	2	1	-0.100233	1	448
451	39	2	4	0	1	0	0	0	0.1	0.1	9.2742	0.3226	0	0.0484	1	1	1	1	1	2	2	1	3	1	1	2	2	1	1	1	1	0	0	-0.272243	1	449
452	55	2	5	0	0	0	0	0	1.9	2.3	2.381	0.2381	0	0.0357	11	1	1	1	1	1	2	1	1	1	2	1	2	1	1	2	3	0	0	-0.619331	1	450
453	59	2	5	0	1	0	1	0	0.7	7.8	6.3291	0.2532	0	0	18	3	3	2	3	3	3	3	3	2	2	2	2	1	2	2	3	1	1	1.88214	1	451
454	38	2	2	0	1	1	1	1	6.1	10	7.2464	0.2899	0	0	15	1	1	1	1	1	1	1	2	2	1	2	2	2	2	2	3	1	1	0.150284	1	452
455	60	1	10	0	1	0	0	0	0	0.1	0.3731	0.2985	0	0.0299	0	1	1	1	1	1	1	1	1	1	1	1	1	1	1	1	1	0	0	-1.77735	1	453
456	42	1	4	0	1	0	1	0	3	7.4	5.2632	0.1754	0	0.0175	0	1	1	1	1	1	3	1	3	1	2	2	1	1	1	1	1	1	1	-0.205426	1	454
457	50	2	4	0	0	0	0	0	0.2	2	8.3333	0.2381	0	0.0238	8	1	1	2	1	1	1	1	2	1	1	3	2	1	2	1	1	0	0	-0.388847	1	455
458	51	1	0	0	1	0	1	1	4	8.5	15.3845	0.3077	0	0.0154	14	1	2	2	2	1	1	1	1	1	2	3	3	1	3	1	1	1	1	0.339062	1	456
459	59	2	11	0	0	1	1	0	1.7	4.3	6.25	0.25	0	0.0125	3	1	1	2	1	3	3	3	2	1	2	1	1	1	1	1	3	1	1	0.307175	1	457
460	52	1	11	0	1	0	0	0	0.1	0.4	10.1449	0.2899	0	0.029	7	2	2	2	1	1	1	1	2	1	1	2	2	1	1	1	2	0	0	-0.175378	1	458
461	44	1	5	0	0	0	0	1	7.4	1.2	2.5862	0	0	0	18	2	1	3	2	2	2	2	3	2	1	3	3	3	3	1	2	0	0	1.43555	1	459
462	33	2	8	0	0	0	0	0	0	0.3	5.5556	0.4444	0	0.0444	0	2	4	2	2	2	1	1	1	1	1	1	1	1	1	1	1	0	0	0.321085	1	460
463	38	2	4	1	1	0	1	0	1.4	4.5	6.4103	0.2564	0	0.0385	10	1	1	4	3	2	1	2	2	1	2	1	1	1	1	1	2	2	1	0.466249	1	461
464	47	2	8	0	0	0	0	0	0.6	2.2	10.9589	0.274	0	0.0411	7	2	1	2	1	1	1	1	2	1	1	2	2	1	3	1	3	0	0	-0.0557699	1	462
465	43	2	5	1	1	0	0	0	1.4	2.6	12.2449	0.4082	0	0.0204	2	1	1	2	1	1	2	1	1	1	2	2	2	1	1	1	2	1	1	-0.602889	1	463
466	48	2	5	1	0	0	1	0	0.2	5.6	5.4945	0.1099	0	0.022	0	1	1	3	1	2	2	2	2	1	2	2	2	1	1	1	1	2	1	0.167487	1	464
467	43	2	5	0	1	0	0	0	1.5	1.2	9.2593	0	0	0.037	7	1	1	1	1	1	3	2	3	1	2	2	2	1	2	1	2	0	0	0.262626	1	465
468	42	2	11	0	0	0	1	0	0.1	7.1	3.6585	0	0	0.0122	12	2	2	2	1	1	1	1	2	1	2	1	1	1	2	1	3	1	1	-0.0654986	1	466
469	44	2	11	0	1	1	1	0	1	6.7	9.0909	0.3636	0	0.0364	8	2	1	2	2	1	3	3	3	1	1	1	1	1	1	1	3	1	1	0.55069	1	467
470	51	2	2	0	0	0	0	0	0	0.2	7.1429	0.2381	0	0	9	3	3	3	3	1	3	3	3	1	2	1	2	3	2	1	4	0	0	1.76801	1	468
471	57	2	1	0	1	1	0	0	0.4	1.4	7.1429	0.4082	0	0.0408	1	1	1	4	1	1	1	2	2	1	2	2	1	1	1	1	1	0	0	-0.0894452	1	469
472	38	2	4	1	1	1	1	0	0.1	4	8.6957	0.1449	0	0.0435	0	1	1	1	1	2	1	1	2	1	1	2	2	1	1	1	1	2	1	-0.785303	1	470
473	36	2	8	1	1	0	0	0	1.1	0.2	4.0323	0.1613	0	0.0161	0	1	1	1	1	1	1	3	1	1	1	2	1	1	1	1	1	1	1	-0.881461	1	471
474	26	2	9	0	1	0	1	0	2.9	9.3	7.6923	0.4615	0	0	19	1	1	2	1	2	3	3	3	1	1	1	1	1	2	2	3	1	1	0.600593	1	472
475	51	2	4	1	1	1	0	0	1.1	0.7	5.102	0.4082	0	0	17	2	3	3	2	2	3	3	2	1	1	2	2	1	1	2	4	1	1	1.20549	1	473
476	56	2	0	0	1	0	0	0	0	2.2	0.3247	0.2597	0	0.013	20	1	1	1	1	1	1	1	3	2	1	1	2	2	3	2	3	0	0	0.410016	1	474
477	40	1	6	1	1	0	0	0	0.2	0.4	3.2051	0.2564	0	0	0	1	1	3	2	2	2	1	2	1	1	1	1	1	1	1	1	1	1	-0.0333301	1	475
478	36	2	13	0	1	1	1	1	6.5	3.5	1.9737	0.1316	0	0.0395	5	2	1	2	1	1	2	1	2	1	1	2	2	1	1	1	1	1	1	-0.241407	1	476
479	44	2	5	0	0	0	0	0	0.5	2	7.3529	0	0	0	0	1	1	1	1	1	1	1	1	1	2	2	1	1	1	1	1	0	0	-1.3563	1	477
480	53	2	4	0	0	0	0	0	0.3	0	10	0.2222	0	0.0222	8	1	1	2	1	2	3	3	3	1	1	1	1	1	2	1	3	0	0	0.420785	1	478
481	47	2	2	0	1	0	0	0	0.9	2.8	2.5	0.3333	0	0.0333	19	2	2	2	2	1	3	2	1	1	2	2	3	1	2	1	3	0	0	0.720563	1	479
482	43	2	6	0	0	0	1	0	0.1	7.4	1.7241	0.3448	0	0.0517	8	1	1	1	1	2	2	3	2	1	1	1	1	1	1	1	1	1	1	-0.284383	1	480
483	46	2	10	0	1	1	0	0	0	3	3.5714	0.3571	0	0.0357	4	1	1	1	1	1	1	1	2	1	1	2	1	1	1	1	2	0	0	-1.18228	1	481
484	36	2	11	1	0	0	1	0	0	3.6	2.7027	0.2703	0	0.027	9	2	1	2	1	1	1	2	2	1	2	3	2	1		1	1	2	1	0.0437457	1	482
485	58	2	4	0	0	0	0	0	1	0	6.5217	0.4348	0	0.029	1	1	1	1	1	1	1	1	1	1	1	3	2	1	1	1	1	0	0	-1.21003	1	483
486	51	2	5	0	1	0	0	0	0.3	2.4	5.2632	0	0	0.0263	8	1	1	2	1	1	2	2	2	1	2	2	2	1	1	1	3	0	0	-0.127633	1	484
487	45	2	2	0	0	0	1	1	9.1	5.5	5.7692	0.2564	0	0.0385	24	1	2	2	2	2	3	3	3	2	2	3	3	3	2	2		1	1	1.66952	1	485
488	58	2	4	0	1	1	1	0	0.1	4.5	1.7241	0.3448	0	0.0345	0	2	1	1	1	1	1	1	1	1	1	1	2	1	1	1	1	1	1	-1.14523	1	486
489	38	2	8	1	1	0	1	1	3.4	3.5	5.4945	0.2198	0	0	15	1	1	2	1	2	1	1	2	1	2	2	2	1	1	1	4	2	1	-0.408475	1	487
490	29	1	1	0	0	0	1	1	5	4.2	4.878	0.3659	0	0	8	2	2	2	2	2	1	2	2	1	1	1	2	1	1	1	2	1	1	0.326834	1	488
491	49	1	5	0	1	0	0	0	0	0.2	3.4483	0	0	0.0172	0	1	1	1	1	2	1	1	1	1	1	1	2	1	1	1	1	0	0	-1.26529	1	489
492	37	1	7	0	1	0	0	1	3.8	1	4.3103	0.3448	0	0.0172	13	2	1	2	1	1	1	1	2	1	1	1	2	1	2	1	1	0	0	-0.345682	1	490
493	36	2	4	0	0	0	1	0	1	4	5.5556	0.2222	0	0	24	1	1	3	1	3	3	3	3	1	2	3	2	2	2	2	4	1	1	1.19459	1	491
494	32	2	6	1	1	0	1	0	0.1	4.3	8.1633	0.2041	0	0.0612	4	2		3	2	1	1	1	2	1	1	1	1	1	2	1	3	2	1	0.0686413	1	492
495	37	1	5	0	1	0	0	0	0	3	4.6512	0.2326	0	0.0233	1	2	2	2	2	1	1	2	2	1	1	2	1	1	1	1	2	0	0	0.188437	1	493
496	22	1	5	0	0	0	0	0	0	1.6	9.6774	0.3226	0	0.0161	15	1	1	2	1	2	3	2	2	2	2	2	1	2	2	1	3	0	0	0.662106	1	494
497	46	1	12	0	0	0	1	0	2.9	4	2.4306	0.2778	0	0.0417	0	1	1	1	1	1	2	1	3	1	1	2	2	1	1	1	1	1	1	-0.43294	1	495
498	22	2	12	0	0	0	1	0	0.7	6.4	10.9375	0.3125	0	0.0312	12	1	1	4	1	1	2	3	3	1	1	2	2	1	2	2	1	1	1	0.740264	1	496
499	54	1	5	0	1	0	0	0	1	0.2	0.8065	0.3226	0	0.0323	1	1	1	1	1	3	2	2	2	1	2	3	3	2	1	1	1	0	0	0.37294	1	497
500	40	2	7	0	0	0	0	0	0.5	0.6	5.9701	0.2985	0	0.0448	2	1	1	2	3	1	1	2	2	1	1	1	1	1	1	1	1	0	0	-0.0474446	1	498
501	54	1	6	0	1	1	1	0	2.9	5	11.1111	0.3704	0	0.037	0	1	1	1	1	2	1	1	2	1	1	2	2	1	1	1	1	1	1	-0.785303	1	499
502	42	2	4	0	1	0	1	0	0.3	4.3	5.5556	0.1389	0	0.0278	5	1	1	1	1	1	2	3	3	1	1	2	2	1	1	1	1	1	1	-0.00655142	1	500
503	46	1	11	0	0	0	1	0	0.3	9.3	7.6471	0	0	0.0118	10	1	1	2	1	2	2	1	3	2	2	2	2	1	3	1	2	1	1	0.564579	1	501
504	34	1	11	0	1	0	0	0	0	0	0	0.2381	0	0.0238	0	1	1	2	1	2	1	1	1	1	1	1	1	1	1	1	1	0	0	-1.15711	1	502
505	42	1	4	0	1	0	0	0	1.2	0.4	4.8193	0.241	0	0	0	2	1	2	1	1	2	2	2	1	1	2	2	1	1	1	1	0	0	-0.0367082	1	503
506	58	2	3	0	0	0	1	1	3.8	5.4	7.2727	0.3636	0	0.0364	21	1	1	2	1	2	2	1	1	1	1	3	3	2	2	2	1	1	1	0.32333	1	504
507	49	2	3	0	0	0	1	0	2.5	7	12.3288	0.274	0	0.0274	17	2	2	2	1	2	2	1	2	1	1	2	2	1	2	1	3	1	1	0.306825	1	505
508	40	1	5	0	1	0	1	0	0.1	5.5	4.0323	0	0	0	8	2	2	2	1	2	1	1	2	1	2	1	2	1	1	1	3	1	1	-0.00388429	1	506
509	53	2	6	0	1	0	0	0	0	0	3.9683	0.3175	0	0.0476	1	1	1	1	1	2	1	1	2	1	1	1	1	1	1	1	2	0	0	-1.08945	1	507
510	44	2	5	0	1	0	1	0	0	3.5	3.2787	0.3279	0	0	12	1	1	1	1	2	1	2	2	1	2	2	2	2	1	1	2	1	1	-0.099511	1	508
511	18	2	6	0	0	0	0	0	0	2	5.5556	0.3704	0	0.037	5	2	1	2	2	1	2	1	3	1	1	1	2	1	2	1	3	0	0	0.326504	1	509
512	46	2	5	0	1	0	1	0	0	6.2	2.9851	0.2985	0	0.0448	5	1	1	2	1	1	1	1	1	1	1	1	1	1	2	1	3	1	1	-1.07584	1	510
513	29	2	4	0	1	0	1	0	0	4.2	1.8868	0.3774	0	0.0377	14	2	1	2	1	1	1	1	1	1	1	1	2	1	1	1	4	1	1	-0.869015	1	511
514	46	2	7	0	0	0	1	0	0.4	7.8	6	0.2667	0	0	6	1	1	1	1	3	1	1	2	1	2	1	2	1	1	1	1	1	1	-0.553693	1	512
515	39	2	3	0	1	0	1	1	7.1	5.6	9.589	0.274	0	0.0137	16	2	1	3	3	1	3	2	2	1	2	2	2	2	2	1	3	1	1	1.0685	1	513
516	40	2	5	0	1	0	0	0	0	0.3	7.5758	0	0	0.0152	16	1	1	2	1	3	3	2	3	1	2	2	2	1	2	1	3	0	0	0.606681	1	514
517	25	2	8	0	1	1	0	0	0.7	0.1	4.386	0.3509	0	0.0175	11	1	1	2	1	1	1	1	1	1	1	2	1	1	2	1	2	0	0	-0.939196	1	515
518	52	1	8	1	0	0	0	0	0	2.1	0.3676	0.4412	0	0.0294	8	1	1	2	2	1	1	2	2	1	1	1	1	1	1	1	3	1	1	-0.360841	1	516
519	59	2	1	0	1	0	0	0	1.7	0.8	4.0323	0.3226	0	0.0161	1	1	1	1	1	1	1	1	1	1	1	2	2	1	1	1	1	0	0	-1.36646	1	517
520	49	2	5	0	0	1	0	0	0	0	6.2162	0.5405	0	0.027	13	1	1	1	1	2	3	2	3	1	1	1	1	1	2	2	1	0	0	0.321386	1	518
521	28	2	14	1	0	1	0	0	0	0.1	8.1818	0.3636	0	0.0545	9	1	1	2	1	1	1	1	2	1	1	1	1	1	2	1	4	1	1	-0.751166	1	519
522	43	2	5	1	1	0	1	0	1.1	3.8	7.9545	0.2273	0	0.0227	2	2	1	3	1	1	1	3	2	1	1	2	1	1	2	1	2	2	1	0.194318	1	520
523	36	2	6	0	0	0	0	0	0	0.6	0.9804	0.1961	0	0.0392	11	3	2	3	2	2	2	1	2	1	2	2	2	1	1	1	2	0	0	0.745752	1	521
524	19	2	5	0	0	0	0	0	0.2	1.1	2.5424	0.339	0	0.0508	0	1	1	1	1	1	1	1	1	1	1	2	1	2	1	1	1	0	0	-1.10678	1	522
525	41	2	3	0	1	0	1	1	3.5	6.7	4.7619	0.3175	0	0	15	3	3	4	3	2	1	3	2	1	2	2	3	1	1	1	3	1	1	1.34922	1	523
526	46	2	8	0	1	0	0	0	0.1	0.6	13.3333	0.1667	0	0.05	1	1	1	2	1	1	1	2	1	1	1	2	2	1	1	1	1	0	0	-0.757578	1	524
527	52	1	5	0	1	0	0	1	3.3	0.2	0	0.2469	0	0.0247	2	1	1	2	1	2	1	1	1	1	1	2	3	1	1	1	2	0	0	-0.685273	1	525
528	54	2	5	0	0	0	1	0	0.2	4.4	13.4328	0.2985	0	0.0448	15	3	2	4	3	1	2	3	3	1	2	2	2	1	2	1	3	1	1	1.39554	1	526
529	57	1	3	0	1	0	0	0	1.6	1.3	1.3889	0.2778	0	0.0139	33	1	1	2	2	2	2	3	3	2	2	4	4	2	2	2	3	0	0	1.40026	1	527
530	44	2	13	0	0	0	0	0	0	0.1	9.5238	0.3175	0	0.0317	7	1	1	2	1	2	1	1	2	1	2	2	2	1	1	1	3	0	0	-0.408475	1	528
531	54	2	11	0	1	0	1	0	2.7	5.7	1.5873	0.3175	0	0	6	3	2	3	2	2	2	3	3	1	1	2	2	1	1	1	3	1	1	1.04843	1	529
532	37	2	2	0	1	0	0	0	1	1.1	6.5789	0	0	0.0132	8	2	2	2	2	3	3	3	3	2	2	4	2	3	1	1	1	0	0	1.61099	1	530
533	58	2	7	0	0	0	0	0	0	3	0.7463	0.2985	0	0.0299	13	1	1	2	1	1	3	2	3	1	1	1	1	1	1	2	2	0	0	0.19196	1	531
534	53	1	16	0	0	0	0	0	0.4	2.5	1.1905	0.2381	0	0	1	1	1	1	1	1	1	1	1	1	1	1	1	1	1	1	2	0	0	-1.77735	1	532
535	55	2	0	0	1	0	0	0	1.1	0.3	5	0.25	0	0.05	0	1	1	1	1	1	1	1	1	1	1	2	1	1	1	1	1	0	0	-1.58966	1	533
536	35	1	5	1	1	0	0	0	0.3	2.5	13.3333	0.4444	0	0	4	2	1	1	1	3	3	1	2	1	1	2	2	1		1	2	1	1	0.138225	1	534
537	31	1	4	0	1	0	0	0	0.7	2	5.4054	0	0	0.0135	0	1	1	1	1	3	1	1	1	1	1	1	2	1	1	1	1	0	0	-1.026	1	535
538	43	2	4	0	1	0	1	1	9.9	5.5	7.6271	0.339	0	0	22	3	1	3	2	2	3	2	2	1	1	3	2	1	3	1	3	1	1	1.04119	1	536
539	34	2	7	0	0	0	0	0	1.6	0.6	2.2727	0.303	0	0.0152	6	1	1	1	1	1	1	2	1	1	1	1	1	1	1	1	2	0	0	-1.36186	1	537
540	41	2	8	0	1	0	0	0	0	0	6.6667	0.0833	0	0	5	1	1	1	2	2	2	2	2	1	1	2	1	1	2	1	3	0	0	0.0864453	1	538
541	44	1	2	0	1	0	0	0	2.5	0.2	2.2388	0.2985	0	0.0448	0	1	1	1	1	2	1	1	3	1	1	3	3	1	1	1	1	0	0	-0.271518	1	539
542	51	2	8	1	0	0	0	0	0	0	6.7164	0.2985	0	0	4	2	1	2	1	1	1	1	2	1	1	1	1	1	1	1	3	1	1	-0.723154	1	540
543	59	2	8	0	1	0	0	0	1	0.9	0	0.2597	0	0.013	12	1	1	1	1	3	2	1	2	1	1	1	1	1	1	1	2	0	0	-0.595099	1	541
544	38	2	11	0	1	0	0	0	0.6	0.1	2.7027	0.2703	0	0.027	1	1	1	2	1	2	2	3	1	1	1	1	3	1	2	1	1	0	0	0.0881703	1	542
545	48	2	4	0	0	0	1	0	2.1	6.5	15.0943	0.3774	0	0.0377	1	3	1	3	1	2	3	2	2	1	1	3	2	1	1	1	1	1	1	0.618341	1	543
546	57	2	2	0	1	0	0	0	0.2	2.7	0.5	0.4	0	0.02	5	1	1	1	1	1	1	1	1	1	1	2	2	1	2	1	2	0	0	-1.03628	1	544
547				0	1	0							0			2	2	2	2	3	1	1	1	1	2	2	2	2	1	1	2			0.471665	1	545
548	36	2	8	0	1	0	0	0	0.8	3	4.0323	0.3226	0	0	4	1	1	1	1	1	1	1	2	1	1	1	1	1	1	1	3	0	0	-1.33659	1	546
549	49	1	4	1	0	0	1	1	5	3.1	5.3846	0.3077	0	0.0462	6	1	1	1	1	1	2	1	2	1	2	2	2	1	1	1	2	2	1	-0.551327	1	547
550	37	1	4	1	1	0	0	0	0	1.2	0	0.1333	0	0.0267	7	1	1	1	1	1	1	1	1	2	1	2	2	1	1	1	1	1	1	-0.880565	1	548
551	60	1	3	0	0	0	0	0	0.3	0.4	9.589	0.274	0	0.0137	4	1	1	1	1	1	1	1	1	1	1	2	2	1	1	1	1	0	0	-1.36646	1	549
552	52	2	9	0	1	0	0	0	0	2.7	22.727	0.2273	0	0.0455	17	2	1	2	1	2	2	2	3	2	2	1	2	1	2	2	3	0	0	0.818984	1	550
553	24	2	7	0	0	0	1	0	3	5	8.1395	0	0	0.0698	32	3	3	3	3	3	3	3	3	2	2	3	4	2	3	2	4	1	1	2.45188	1	551
554	43	2	14	0	0	0	1	0	0.2	7.7	2.1429	0.2857	0	0.0286	6	1	2	2	1	1	2	1	2	1	2	1	1	1	1	1	3	1	1	-0.27409	1	552
555	55	2	8	0	1	0	0	0	0	2.5	9.434	0.3774	0	0.0566	0	1	1	2	1	1	2	1	2	1	1	1	1	1	1	1	1	0	0	-0.739639	1	553
556	33	1	11	0	0	0	0	1	4.6	3	5.6452	0.3226	0	0.0161	5	3	2	3	2	2	2	2	2	1	2	2	3	1	1	1	2	0	0	0.940323	1	554
557	47	1	5	0	1	0	0	0	0.5	0.4	6.6667	0.2667	0	0.0133	2	1	1	1	1	1	1	1	1	1	1	1	2	1	2	1	1	0	0	-1.17977	1	555
558	59	1	4	0	0	0	0	0	0.8	0	1.3761	0.1835	0	0.0183	0	1	1	3	1	2	3	2	1	2	1	1	1	1	1	1	1	0	0	0.129949	1	556
559	47	2	4	1	0	0	1	0	1.8	4.5	8.1967	0.3279	0	0.0492	13	3	3	3	2	2	3	1	2	1	2	1	2	1	2	1	4	2	1	1.08419	1	557
560	43	2	8	1	0	0	1	0	1.5	5.5	1.3333	0.2667	0	0.0267	17	1	1	1	1	3	3	3	3	1	2	2	2	1	2	2	1	2	1	0.78861	1	558
561	34	2	8	0	1	0	0	0	0.1	0	3.1746	0.3175	0	0	5	1	1	1	1	1	1	1	1	1	1	1	1	1	1	1	1	0	0	-1.77735	1	559
562	50	2	8	0	0	0	1	0	0	5.1	5.1471	0.2941	0	0	12	2	2	4	2	2	2	3	2	1	1	1	1	1	2	1	2	1	1	0.895927	1	560
563	57	2	8	0	1	0	1	0	0.2	4.6	9.7826	0.4348	0	0.0435	0	1	1	2	1	1	2	1	1	1	1	2	2	1	1	1	1	1	1	-0.761934	1	561
564	59	1	7	1	1	0	1	0	0	4.6	0.9901	0.198	0	0.0198	4	1	1	2	1	1	2	1	2	1	1	2	2	1	1	1	1	2	1	-0.481419	1	562
565	47	1	5	1	0	0	1	0	0.1	3.6	11.6278	0.2326	0	0.0349	6	3	2	2	2	2	2	1	2			2	2	1	1	2	3	2	1	0.79206	1	563
566	43	2	4	0	0	0	0	0	0.3	1.6	3.9683	0.3175	0	0.0317	2	1	1	2	2	2	2	2	2	1	1	3	3	1	1	1	2	0	0	0.336676	1	564
567	29	2	5	1	1	1	0	0	0.8	2	6.1224	0.2041	0	0	9	2	1	2	2	2	2	1	3	1	2	1	2	1	2	1	1	1	1	0.522811	1	565
568	41	2	10	0	1	0	1	0	2.2	7.1	5.9701	0.0746	0	0.0448	1	1	1	2	1	1	2	1	3	1	2	2	2	1	1	1	2	1	1	-0.113995	1	566
569	60	1	0	0	1	0	0	0	1.6	0	6.8493	0.274	0	0.0411	6	1	1	2	1	3	2	3	3	1	2	2	2	2	2	1	3	0	0	0.780742	1	567
570	31	2	16	0	0	0	1	0	0	4.8	3.6232	0.1449	0	0	7	2	1	2	1	1	1	1	2	1	1	2	1	1	1	1	3	1	1	-0.607917	1	568
571	22	2	4	0	1	0	1	0	1.7	5	1.9231	0.1923	0	0.0192	21	3	1	3	2	2	3	2	2	1	1	2	2	2	2	2	4	1	1	1.17083	1	569
572	37	2	4	0	1	0	0	0	0.3	0.3	1.8519	0.1852	0	0.0556	3	1	1	2	2	1	3	2	1	1	1	2	3	2	1	1	1	0	0	0.348722	1	570
573	18	2	8	0	0	0	0	0	2.4	0.6	4.0698	0.2326	0	0.0233	2	2	2	3	2	2	2	2	3	1	2	1	2	1	2	1	2	0	0	0.937801	1	571
574	37	2	3	0	1	0	0	0	0	0	2.0833	0.2778	0	0.0139	27	1	1	3	1	2	3	2	2	2	2	2	4	3	2	1	4	0	0	1.13045	1	572
575	56	1	3	0	1	0	1	0	3	7.1	3.0769	0	0	0	10	1	1	2	1	1	1	2	2	1	2	2	2	1	1	2	2	1	1	-0.0778533	1	573
576	51	2	11	1	1	0	0	0	0.1	0.7	0	0.3226	0	0.0323	9	1	1	1	1	1	2	1	2	1	1	1	1	1	1	1	3	1	1	-0.997648	1	574
577	40	2	4	0	0	0	1	0	1.6	7.8	0	0.1333	0	0.0267	0	2	3	3	3	2	2	3	2	1	1	2	2	1				1	1	1.28306	1	575
578	39	1	16	0	0	0	0	0	2.6	0.5	1.7857	0.2381	0	0.0357	5	1	1	3	1	2	2	2	2	1	1	2	2	1	2	1	2	0	0	0.228712	1	576
579	26	2	11	0	1	0	0	0	0	0.8	0	0	0	0.0417	10	1	1	1	2	1	2	1	2	1	1	1	1	1		1	4	0	0	-0.512307	1	577
580	42	2	5	0	0	0	0	0	0.6	0.1	10.2041	0.102	0	0.0612	27	2	4	3	3	3	3	1	3	2	1	2	1	1	3	2	2	0	0	1.76587	1	578
581	39	2	8	1	0	0	0	0	0	0.3	8.6207	0.3448	0	0.0345	3	2	2	2	1	2	2	1	3	1	1	1	2	1	1	1	3	1	1	0.256842	1	579
582	49	2	8	1	0	0	0	0	2.9	2.6	0.6757	0.2703	0	0.0405	23	2	1	2	1	1	2	3	2	1	2	2	2	1	3	2	2	1	1	0.710385	1	580
583	33	2	5	0	1	1	1	0	2.7	7	4.878	0.2439	0	0.0366	0	1	1	2	1	1	1	1	1	1	2	1	2	1	1	1	1	1	1	-1.01015	1	581
584	60	2	0	1	1	0	1	0	1	4.7	0.3175	0.2381	0	0	17	2	2	3	2	1	3	3	3	2	2	1	3	1	1	1	4	2	1	1.20533	1	582
585	35	1	8	0	1	1	0	1	4.1	2.9	5.4545	0.0909	0	0.0364	6	1	1	1	1	1	2	2	1	1	1	2	1	1	3	1	1	0	0	-0.387419	1	583
586	40	2	11	0	1	0	1	1	6	6.2	0.8621	0.3448	0	0.0345	25	2	1	3	1	1	3	1	2	1	2	2	1	1	3	2	4	1	1	0.614456	1	584
587	33	2	4	0	1	0	1	0	1.5	5.2	6.5789	0	0	0.0263	18	3	3	3	3	1	3	3	3	1	1	2	4	2	2	2	3	1	1	1.86486	1	585
588	33	2	7	0	1	0	1	0	1.4	5.1	4.4776	0.2985	0	0.0299	5	2	2	3	1	2	2	2	2	1	1	3	1	1	1	1	2	1	1	0.431087	1	586
589	53	2	4	0	1	0	0	0	0.2	0	0.8065	0.3226	0	0.0323	12	1	2	1	1	2	3	3	3	1	1	2	2	2	2	1	3	0	0	0.796726	1	587
590	49	2	8	0	1	0	0	0	0	0.5	6.1798	0.2247	0	0.0337	6	2	1	2	1	1	2	1	1	1	1	2	2	1	1	1	3	0	0	-0.487158	1	588
591	58	2	3	1	0	0	1	1	4.3	3.9	8.3333	0.3333	0	0.05	3	1	1	1	1	1	3	1	3	1	1	2	2	1	2	1	1	2	1	-0.0203579	1	589
592	37	2	8	1	1	0	0	1	3.6	1.7	4.386	0.5263	0	0.0351	1	2	1		1	1	1	1	1	1	2	2	2	1	1	1	2	1	1	-0.70242	1	590
593	48	1	5	1	0	0	0	0	0.4	0.1	2.3256	0.1163	0	0.0349	3	1	1	1	1	1	1	1	1	1	1	3	3	1	1	1	3	1	1	-1.02195	1	591
594	60	2	5	0	1	0	0	0	0	0	3.9683	0.3175	0	0	12	1	1	1	1	2	2	2	2	1	2	2	2	1	1	1	3	0	0	-0.161509	1	592
595	56	1	0	0	1	1	1	0	0	3.5	2.1053	0.1053	0	0.0211	12	1	1	1	1	1	1	1	1	1	1	2	2	1	1	2	2	1	1	-0.944875	1	593
596	30	2	7	0	1	0	1	0	0	4.5	10.1695	0	0	0.0169	2	1	1	2	1	1	1	2	2	1	1	2	2	2	1	1	1	1	1	-0.185974	1	594
597	47	2	8	0	1	0	1	0	2.5	9.1	5.1471	0.2941	0	0.0294	0	4	1	1	1	1	1	1	1	1	1	1	1	1	1	1	1	1	1	-0.681038	1	595
598	47	2	4	0	0	0	0	0	1.2	2.7	6.0345	0.3448	0	0.0345	17	1	1	1	1	2	2	2	2	1	2	2	2	1	2	1	3	0	0	0.024574	1	596
599	34	2	11	0	1	0	0	0	0	0	6.0606	0.303	0	0	5	1	4	3	1	1	2	1	1	1	1	1	1	1	1	1	2	0	0	0.0861581	1	597
600	47	2	3	0	0	0	1	0	0	7.7	0.4545	0.3636	0	0.0364	33	2	1	3	2	1	1	2	1	1	2	1	2	1	3	1	4	1	1	0.370486	1	598
601	51	2	0	0	1	0	0	0	0.3	0.9	8.9286	0.1786	0	0	28	2	2	3	2	2	2	2	2	2	2	2	2	3	3	2	4	0	0	1.54601	1	599
602	53	2	8	0	1	1	0	0	2.9	2.1	6.0345	0.3448	0	0.0345	4	1	1	3	1	1	1	2	1	1	1	3	2	1	1	1	3	0	0	-0.422729	1	600
603	59	1	3	1	1	0	0	0	0	0.3	10.1449	0	0	0.0435	4	1	1	1	1	1	1	3	1	1	1	2	1	1	1	1	1	1	1	-0.881461	1	601
604	47	2	5	0	0	0	0	1	4.2	1.2	3.0303	0.4545	0	0.0303	4	1	1	1	1	1	2	3	2	1	2	2	2	2	1	1	2	0	0	0.141758	1	602
605	39	2	8	0	1	0	1	0	0.5	4.7	7.1429	0.2041	0	0	0	1	1	3	1	1	1	1	1	1	1	1	1	1	1	1	1	1	1	-1.10128	1	603
606	44	2	5	0	0	0	0	0	0.8	1.3	5.4688	0.3125	0	0.0469	12	1	1	1	1	1	1	1	1	2	1	1	2	2	1	2	1	0	0	-0.335829	1	604
607	43	2	4	0	0	0	1	0	0	4.5	2.2059	0.2941	0	0.0294	5	1	1	1	1	1	1	1	2	1	1	2	1	1	1	1	2	1	1	-1.18228	1	605
608	54	2	3	0	1	0	0	0	0	0.4	3.5211	0.2817	0	0.0282	4	1	1	1	1	2	2	1	2	1	1	1	2	1	2	1	1	0	0	-0.397543	1	606
609	33	2	0	0	0	0	1	0	2.5	4.4	7.8125	0.3125	0	0.0469	15	1	1	2	2	2	1	2	2	1	2	3	2	1	1	1	3	1	1	0.177502	1	607
610	40	2	7	1	1	0	0	0	0.6	0.1	0	0.0602	0	0.0241	3	1	1	1	1	1	2	2	3	1	1	2	2	1	1	1	2	1	1	-0.20785	1	608
611	60	1	4	0	0	0	0	0	0.2	0.7	0.3906	0.3125	0	0.0312	12	1	1	2	2	2	1	2	2	1	1	1	2	1	3	1	2	0	0	0.252895	1	609
612	60	1	5	1	1	0	1	0	0.5	4.2	2.0202	0	0	0.0202	0	1	1	1	1	2	2	1	2	1	1	1	1	1	1	1	1	2	1	-0.786246	1	610
614	39	1	5	0	0	0	0	0	0	0	9.375	0.3125	0	0.0469	0	1	1	3	1	3	3	3	1	1	1	1	2	1	1	1	1	0	0	0.269996	1	611
615	45	2	13	0	1	0	1	0	0.5	3.7	8.5714	0.5714	0	0	10	1	1	1	1	2	2	1	2	1	2	2	2	1	2	1	1	1	1	-0.173273	1	612
616	38	2	11	0	0	0	0	0	0	0.1	3.6364	0.5455	0	0.0364	4	1	1	1	1	3	1	1	3	1	1	2	1	1	1	1	1	0	0	-0.466755	1	613
617	49	2	5	0	1	0	0	0	0.8	0.6	6.7568	0.2703	0	0.0405	3	1	1	2	1	2	3	2	2	1	1	1	2	1	2	1	2	0	0	0.175572	1	614
618	49	2	5	1	1	0	0	0	1.1	2.7	7.2464	0	0	0	7	1	1	1	1	2	2	1	2	1	1	2	2	1	3	2	2	1	1	0.132195	1	615
619	38	2	3	0	1	0	0	0	0.8	1.7	2.9412	0.1471	0	0	1	1	1	2	1	2	3	1	2	1	1	1	2	1	1	1	1	0	0	-0.19568	1	616
620	58	1	5	0	1	0	0	0	0	1.9	5.6962	0.2532	0	0.0127	21	1	1	2	2	3	2	3	3	1	1	2	2	2	3	1	2	0	0	1.00525	1	617
621	59	1	8	1	0	1	0	0	0	0	4.0094	0.0943	0	0	9	2	2	2	1	1	1	2	1	1	2	3	2	1	2	1	1	1	1	0.183228	1	618
622	53	2	11	0	0	0	0	0	0.3	2.8	0	0.3509	0	0.0351	34	1	1	1	2	3	3	3	3	2	1	3	4	2	3	2	4	0	0	1.47864	1	619
623	53	2	7	1	1	0	1	0	1.4	5.1	6.5574	0.4918	0	0	11	2	1	3	2	2	3	2	2	1	1	3	2	1	2	1	3	2	1	0.80117	1	620
624	47	1	0	0	0	0	0	0	0	0	3.0303	0.303	0	0	0	1	1	1	1	2	1	1	3	1	1	2	2	1	1	1	1	0	0	-0.501664	1	621
625	56	2	4	1	0	0	0	0	0	0	5.303	0	0	0.0303	1	1	1	2	1	2	2	2	1	1	1	2	1	1	1	1	1	1	1	-0.46311	1	622
626	59	2	3	1	1	0	0	0	0	0	10.5769	0.3846	0	0.0385	23	2	2	2	2	2	3	2	3	2	1	2	2	2	2	2	2	1	1	1.37516	1	623
627	31	2	16	1	0	0	0	0	0	0	0.597	0.2985	0	0.0299	0	1	1	1	1	1	1	1	1	1	1	2	2	1	1	1	1	1	1	-1.36646	1	624
628	53	2	5	0	0	1	0	0	0	0.5	4.2254	0.2817	0	0.0141	4	2	1	2	1	1	1	1	3	1	1	1	1	1	1	1	1	0	0	-0.447764	1	625
629	46	2	5	1	0	0	0	0	0	0.6	7.7778	0	0	0.0222	0	1	1	1	1	2	2	2	2	1	1	1	1	1	1	1	1	1	1	-0.519196	1	626
630	43	2	5	1	0	0	0	0	0	0	3.8961	0	0	0.013	11	1	1	3	2	3	3	3	3	1	1	2	2	2	2	1	3	1	1	1.10936	1	627
631	39	2	8	1	0	0	0	0	0	0.5	7.4627	0.1493	0	0	33	1	2	3	1	1	1	1	3	1	1	1	2	1	1	1	3	1	1	-0.0813491	1	628
632	38	2	11	0	0	0	0	0	0	1.6	1.2295	0.3279	0	0.0328	7	1	1	2	1	1	2	1	1	1	1	1	2	1	1	1	1	0	0	-0.886754	1	629
633	58	2	1	0	0	1	0	0	0.3	0	4.4643	0.5357	0	0	0	1	1	1	1	2	1	1	2	2	1	3	3	1	1	1	1	0	0	-0.190639	1	630
634	38	1	4	1	1	0	1	0	1.2	4.1	8	0.4	0	0	4	1	1	1	1	1	1	2	1	1	2	2	2	1	2	1	2	2	1	-0.579034	1	631
636	32	2	5	0	0	1	0	0	0.6	0	6.8966	0.1724	0	0.0172	15	1	1	2	2	1	1	1	1	1	1	1	2	2	2	2	2	0	0	0.0432555	1	632
637	45	2	11	0	1	0	1	0	2	5.9	0.3378	0.2703	0	0.027	8	2	2	2	1	2	2	2	2	1	2	2	3	2	2	1	2	1	1	0.797308	1	633
638	44	2	1	1	1	0	0	0	1	2.2	7.6923	0.3077	0	0.0154	42	3	3	3	3	3	3	3	3	2	2	3	3	3	2	2	4	1	1	2.42133	1	634
639	36	1	8	0	0	0	0	0	0.7	0.9	6.8627	0.3922	0	0.0588	12	1	1	1	1	1	1	1	1	1	2	1	1	1	2	1	3	0	0	-1.17048	1	635
640	50	2	5	0	0	0	0	0	0.2	0.1	3.8462	0.2564	0	0.0128	2	2	1	1	1	2	2	3	2	2	1	1	3	1	1	1	2	0	0	0.381337	1	636
641	58	2	0	0	0	0	0	0	0.3	0.7	2.6882	0.2151	0	0.0215	4	1	1	1	1	1	2	1	1	1	1	2	2	1	1	1	1	0	0	-1.02301	1	637
642	47	2	3	0	0	0	0	0	0.9	2.6	6.9853	0.1471	0	0.0147	16	1	1	4	2	2	1	1	2	1	2	2	2	1	1	2	1	0	0	0.427004	1	638
643	53	2	0	0	0	0	1	0	0.5	7.6	8.5714	0.2857	0	0	14	1	1	1	1	2	2	1	2	1	1	1	2	2	1	2	3	1	1	-0.0593884	1	639
644	60	2	5	0	1	0	0	0	0.1	0.2	6.4062	0	0	0.0156	5	1	1	1	1	1	1	2	3	1	1	2	1	2	2	1	1	0	0	-0.067086	1	640
645	58	2	5	0	1	0	0	1	4.3	2.2	1.1905	0	0	0	0	1	1	1	1	1	2	1	1	1	1	1	2	1	1	1	1	0	0	-1.16555	1	641
646	51	2	2	0	1	0	0	0	0.2	0.1	2.5974	0	0	0.026	1	1	1	1	1	2	2	1	2	1	2	3	3	1	1	1	1	0	0	-0.164027	1	642
647	60	1	11	0	0	0	0	0	1.7	3	1.2346	0.2469	0	0.0247	0	1	1	1	1	1	1	2	1	1	1	1	1	1	1	1	1	0	0	-1.36186	1	643
648	60	1	0	0	0	0	0	0	2	1.5	0	0	0	0.029	6	1	1	2	2	3	2	1	2	1	1	2	2	2	1	1	2	0	0	0.337094	1	644
649	37	2	11	1	0	0	0	0	0	0	3.5714	0	0	0.0357	20	2	3	3	2	2	1	2	3	2	1	2	2	2	2	2	3	1	1	1.39551	1	645
650	41	2	5	0	0	0	0	0	0.3	0	2.8736	0.2299	0	0.0115	5	1	1	2	1	2	2	1	2	2	1	2	2	1	3	1	2	0	0	0.314531	1	646
651	42	2	12	0	0	0	0	0	0	2.1	4.5455	0.303	0	0.0152	0	1	1	1	1	1	1	1	1	1	1	2	1	1	1	1	1	0	0	-1.58966	1	647
652	33	1	4	0	0	0	0	0	0.2	1.9	3.2468	0	0	0.026	0	1	1	1	1	1	1	1	1	1	1	2	2	1	1	1	1	0	0	-1.36646	1	648
653	41	1	7	0	0	0	1	0	1.1	4	0.3623	0.2899	0	0.0145	15	2	1	1	1	1	2	1	3	1	1	2	2	1	3	1	3	1	1	0.163343	1	649
654	54	1	7	0	1	0	0	0	0.5	2.6	7.8125	0.3125	0	0.0469	4	1	1	2	1	1	1	2	2	1	1	1	2	1	1	1	1	0	0	-0.585259	1	650
655	42	2	7	0	0	0	0	0	1.7	0	3.5714	0	0	0.0238	13	1	1	2	1	2	2	2	3	1	1	1	1	2	2	1	1	0	0	0.311478	1	651
656	48	1	5	0	1	0	1	0	0.3	4.9	3.5714	0.2381	0	0.0119	0	1	1	1	1	1	1	1	1	1	1	2	2	1	1	1	1	1	1	-1.36646	1	652
657	44	2	11	0	1	0	0	0	0.9	0.2	4.3478	0.2174	0	0	7	2	1	2	2	2	2	1	2	1	1	1	2	1	1	1	3	0	0	0.104224	1	653
658	30	2	11	1	1	0	0	1	4.3	0.2	4.6296	0.1852	0	0.0556	0	1	1	2	1	1	2	3	2	1	2	1	1	1	1	1	1	1	1	-0.125164	1	654
659	59	1	0	0	1	0	0	0	0	0.2	9.0909	0.3636	0	0.0545	8	1	1	1	1	3	3	2	3	1	1	2	2	2	2	1	3	0	0	0.583672	1	655
660	43	2	7	0	0	0	1	0	1.5	9	7.0175	0.3509	0	0	19	2	2	4	2	2	3	2	2	1	2	2	2	1	2	2	3	1	1	1.21653	1	656
661	59	1	5	0	0	0	0	0	0	0	7.0423	0.1408	0	0.0141	0	1	1	1	1	1	1	1	1	1	1	2	2	1	1	1	1	0	0	-1.36646	1	657
662	45	2	9	0	1	0	0	0	0.4	0.6	4.1667	0.1667	0	0.0167	18	1	1	1	1	2	2	2	2	1	1	1	1	1	2	2	3	0	0	-0.040766	1	658
663	36	2	5	0	0	0	1	0	1	5	4.5455	0	0	0	8	1	1	3	1	1	1	1	2	1	1	1	1	1	1	1	3	1	1	-0.772819	1	659
664	60	2	5	1	0	0	1	1	5.2	6.5	2.3585	0.1887	0	0	0	1	1	1	1	3	3	1	1	1	1	2	2	1	1	1	1	2	1	-0.37328	1	660
665	30	2	8	0	1	0	0	0	0	0	6.7308	0.1923	0	0.0192	0	1	1	1	1	1	1	1	1	1	1	1	1	1	1	1	1	0	0	-1.77735	1	661
666	57	2	4	1	1	0	1	0	0.5	4.1	5.5556	0	0	0.0159	3	1	1	1	1	1	1	1	1	1	2	1	1	1	1	1	1	2	1	-1.5243	1	662
667	44	1	8	0	0	0	1	0	2.7	6.5	9.0909	0	0	0.0182	3	1	1	3	1	1	2	2	3	1	2	1	1	1	1	1	3	1	1	0.0558112	1	663
668	32	2	10	1	1	1	0	1	7	1.5	0.8333	0.1667	0	0.0333	0	2	1	2	1	1	1	2	2	1	2	1	1	1	1	1	1	1	1	-0.32673	1	664
669	37	2	5	1	1	1	1	1	4.1	4	4.8387	0.0806	0	0.0323	14	3	2	3	2	3	3	2	2	1	2	2	2	1	2	1	3	2	1	1.17775	1	665
670	30	2	6	0	1	0	1	0	0.2	3.2	8.75	0.25	0	0.05	31	2	1	2	1	1	3	3	3	1	1	2	2	1	3	2	4	1	1	0.896424	1	666
671	24	1	5	1	0	0	0	0	1	0.9	1.5152	0.1515	0	0.0303	16	2	2	2	2	1	1	1	1	1	2	2	2	1	2	2	3	1	1	0.393237	1	667
672	46	2	11	0	0	0	0	0	0	0.2	4.8387	0	0	0.0484	7	1	1	2	1	1	1	1	2	1	1	1	1	1	2	1	1	0	0	-0.751166	1	668
673	38	1	16	0	1	0	0	0	2.1	2.9	8.3333	0.1961	0	0.0196	0	1	1	1	1	1	1	1	2	1	2	2	2	1	1	1	1	0	0	-0.818587	1	669
674	42	2	1	0	1	0	1	0	2.3	5.6	3.4884	0.1163	0	0	39	2	4	3	3	3	3	3	3	2	2	2	3	2	3	2	4	1	1	2.34925	1	670
675	33	2	11	1	0	0	1	0	0	5	6.25	0.1786	0	0.0357	4	2	1	2	1	2	2	2	2	1	1	1	1	1	1	1	3	2	1	-0.093042	1	671
676	57	1	4	0	0	0	0	0	0.2	0.3	10	0.2857	0	0.0143	15	1	1	2	1	1	1	1	1	1	1	2	2	1	2	2	3	0	0	-0.451307	1	672
677	34	2	0	0	0	0	1	0	0.2	3.3	0.6024	0.241	0	0.0241	0	1	1	1	1	1	3	3	3	1	1	2	2	1	1	1	1	1	1	0.172733	1	673
678	45	2	4	1	1	0	1	0	0	7	3.8462	0.3077	0	0	6	1	1	2	1	1	1	2	2	1	1	1	2	1	1	1	1	2	1	-0.585259	1	674
679	36	1	4	0	1	0	0	0	0.4	1.4	8.0645	0	0	0.0161	9	2	1	2	2	2	1	1	2	2	2	2	2	1	2	2	3	0	0	0.67	1	675
680	56	1	3	0	1	0	0	0	2	0.6	0	0	0	0	0	1	1	1	1	3	2	1	3	1	1	1	1	1	1	1	1	0	0	-0.336122	1	676
681	45	2	2	0	1	0	1	0	0.3	4.8	4.4118	0	0	0.0294	10	2	1	3	1	2	3	3	2	2	1	1	2	1	1	1	4	1	1	0.692138	1	677
682	45	2	1	0	1	0	0	0	0.1	0.9	0	0.3774	0	0.0566	12	1	1	2	1	2	3	1	2	1	2	2	1	1	1	2	3	0	0	0.130659	1	678
683	31	2	8	1	0	0	0	0	1.8	2.2	5.5556	0.4444	0	0.0444	21	1	1	3	1	3	3	3	3	1	2	1	1	2	2	1	3	1	1	0.888845	1	679
684	35	2	11	0	1	0	0	0	0	2.1	4.1667	0.1667	0	0.0333	0	2	1	2	1	2	1	1	2	1	2	2	2	1	1	1	1	0	0	-0.176902	1	680
685	48	1	11	0	1	0	0	0	2.2	1.9	3.9474	0.2632	0	0.0263	16	2	4	2	3	1	1	1	2	1	1	3	3	2	2	1	2	0	0	1.11968	1	681
686	41	2	2	0	1	1	1	1	4.1	7.3	11.9048	0.1587	0	0.0317	11	1	1	1	1	1	1	1	1	1	1	1	2	1	1	2	1	1	1	-1.08191	1	682
687	31	2	4	1	0	0	1	0	0.6	10	7.3529	0.0735	0	0.0294	32	2	3	3	2	3	2	2	2	2	2	1	1	3	3	2	4	2	1	1.65111	1	683
688	48	2	5	1	0	0	0	0	0.1	0.3	1.3889	0.2778	0	0.0278	4	1	1	1	1	1	2	1	2	1	1	1	2	1	2	1	1	1	1	-0.569512	1	684
689	49	2	11	0	1	0	1	0	1	3.2	4.6296	0.1852	0	0.0185	6	2	1	3	2	2	2	2	2	1	1	1	2	1	2	1	1	1	1	0.553499	1	685
690	54	2	2	0	0	0	1	0	0.7	8.6	0	0.4918	0	0.0328	14	1	1	2	1	2	2	2	2	1	1	2	3	1	2	1	2	1	1	0.176144	1	686
691	51	2	5	0	0	0	1	1	6.1	8.1	2.1053	0.2105	0	0.0211	5	3	1	2	1	2	3	3	2	1	2	1	2	1	1	1	3	1	1	0.599263	1	687
692	52	2	5	0	1	0	0	0	0	2.7	0	0.2597	0	0.026	0	1	1	1	1	1	2	1	1	1	1	2	1	1	1	1	1	0	0	-1.21119	1	688
693	26	2	9	1	1	0	1	0	0.4	7.5	6.8966	0	0	0.0172	9	2	4	3	1	1	3	1	2	1	2	2	1	2	2	2	3	2	1	1.13605	1	689
694	41	1	10	0	0	1	0	0	0.1	0	6.0345	0.3448	0	0	8	2	1	2	1	1	2	2	2	1	1	2	1	1	2	1	1	0	0	0.0363696	1	690
695	48	2	4	0	1	0	0	0	0	0	13.1578	0.2632	0	0.0263	10	1	1	2	1	1	1	1	2	1	1	4	3	1	2	1	1	0	0	-0.171125	1	691
696	57	2	1	1	1	0	0	0	0.3	0.3	6.1728	0.2469	0	0.037	11	1	1	2	2	2	3	1	2	1	2	2	2	1	2	1	1	1	1	0.418873	1	692
697	49	2	5	1	1	0	0	0	0	1.6	6.6406	0.3125	0	0	1	1	1	1	1	1	1	2	1	1	1	2	1	1	1	1	1	1	1	-1.20576	1	693
698	55	2	1	0	0	0	1	0	0	4.9	0.6329	0.2532	0	0.0253	18	2	2	2	3	2	2	2	2	1	1	3	2	2	2	2	3	1	1	1.20486	1	694
699	54	2	1	0	0	0	0	0	0.5	0.8	5	0.3333	0	0.0333	7	1	1	2	1	2	2	2	2	1	2	2	3	1	2	1	1	0	0	0.275222	1	695
700	44	2	5	0	1	0	0	0	0.2	0.2	4.5455	0.3636	0	0.0182	9	1	1	1	1	2	3	2	2	1	1	1	1	1	2	1	3	0	0	-0.0895697	1	696
701	45	2	5	0	1	0	1	0	1.9	4.4	6.6667	0.1333	0	0	19	2	4	4	3	3	3	2	3	2	2	2	2	2	1	1	3	1	1	1.89282	1	697
702	30	1	8	0	0	0	0	0	0.5	1.7	8.3333	0.3333	0	0.0333	0	1	1	1	1	1	1	1	1	1	1	2	2	1	1	1	1	0	0	-1.36646	1	698
703	41	2	5	1	0	0	0	0	0	1.4	0	0.3175	0	0.0317	11	2	1	2	1	2	3	3	2	1	1	1	1	1	2	2	1	1	1	0.597324	1	699
704	55	1	12	1	0	0	0	0	0.1	0	5.1282	0.3846	0	0.0128	1	1	1	1	1	1	1	1	2	1	1	1	1	1	1	1	2	1	1	-1.33659	1	700
705	56	1	5	0	1	1	0	1	4.5	1.7	3.5211	0.2817	0	0.0282	0	1	1	1	1	1	1	1	1	1	1	2	3	1	1	1	1	0	0	-1.16441	1	701
706	54	1	0	1	0	0	0	1	4.4	1.3	8.3333	0	0	0.05	8	1	1	1	1	3	3	2	2	2	2	2	2	1	3	1	1	1	1	0.668773	1	702
707	43	2	3	1	1	0	0	0	0	0	5.5556	0.3175	0	0.0159	13	1	1	2	1	1	1	1	1	1	1	1	1	1	1	1	3	1	1	-1.41286	1	703
708	50	2	5	0	0	0	0	0	2.1	0.9	3.4884	0.2326	0	0	15	1	1	2	3	2	2	2	2	2	1	2	2	1	3	2	2	0	0	1.01675	1	704
709	60	2	3	0	1	0	0	0	0.4	1	4	0.2667	0	0	4	2	2	3	3	1	2	1	2	1	1	3	2	1	3	1	1	0	0	0.928836	1	705
710	57	2	5	0	0	0	0	0	0.7	2	2.9762	0.2381	0	0.0238	0	1	1	1	1	2	1	2	1	1	1	1	1	1	1	1	1	0	0	-1.11189	1	706
711	59	2	4	0	1	0	0	0	0	0.4	2.9412	0.3922	0	0.0392	4	1	1	1	1	3	3	3	1	1	1	1	2	1	2	1	1	0	0	0.134858	1	707
712	33	2	11	0	0	0	1	1	7.1	6.1	3.3333	0.3333	0	0.0333	7	3	2	4	2	2	3	2	3	1	1	1	1	1	1	1	1	1	1	1.03268	1	708
713	32	2	2	0			0	0	0	0.7	2.5	0.3333	0	0.0333	24	2	2	2	2	2	3	3	2	1	1	2	2	3	2	2	4	0	0	1.35166	1	709
714	40	2	5	0												2	1	2	1	1	1	1	1	1	2		2	3	1	1					2	1	136	Domestica	1	1	02/01/1977	50	1.55	20,81	1	5	1	0	0
715	57	1	11	1												2	1	2	1	1	1	1	2	1	1		2	3	1	1					2	2	103	Relojoeiro e com eventos	0	1	22/05/1969	87	1.72	29,40	3	11	1	0	0
716	57	1	11	0												2	1	1	1	1	1	1	1	1	2		4	3	1	1					2	3	87	Representante comercial	1	4	30/11/1959	70	1.76	22,59	4	11	1	0	0
717	70	2	11	1												2	1	1	1	1	1	1	1	1	1		3	3	1	1					2	4	24	Do lar	1	3	20/03/1947	57	1.48	26,02	6	11	0	0	0
718	45	2	4	0												2	1	2	1	1	3	2	3	1	1		2	2	1	1					2	5	76	Domestica	1	2	12/02/1972	94	1.62	35,81	6	4	0	1	0
719	70	2	11	0												2	1	2	1	1	1	3	1	1	2		2	3	1	2					2	6	5	Técnica de Enfermagem	1	4	04/10/1947	101	1.50	44,8	4	11	0	1	0
720	70	2	7	1												1	1	1	1	1	2	2	1	1	1		3	3	1	1					2	7	81	Escritório	0	4	25/09/1946	62	1.55	26,72	6	7	0	1	1
721	68	1	2	1												2	4	2	2	1	2	1	1	1	2		2	3	1	2					2	8	14	serviços gerais	1	3	07/09/1948	105	1.83	31,35	2	2	1	0	0
722	59	2	10	1												2	1	1	1	1	3	1	3	1	1		2	2	1	2					2	9	26	Técnica enfermagem	1	1	11/06/1957	57	1.55	23,72	1	10	1	0	0
723	54	2	5	1												3	2	2	2	1	1	1	2	1	1		2	3	1	1					2	10	40	agricultora	1	3	15/01/1963	76	1.69	26,60	2	5	0	1	0
724	67	1	8	1												3	1	3	1	1	1	1	1	1	2		4	3	1	1					2	11	117	Comerciante	0	4	13/07/1950	80	1.73	26,72	2	8	0	0	1
725	29	2	10	0												2	1	2	1	1	3	1	1	1	2		3	3	1	1					2	12	21	Manicure	0	1	03/11/1987	66	1.61	25,46	1	10	1	0	0
726	47	1	11	0												4	4	4	3	1	3	3	3	2	2		2	2	2	2					2	13	43	Cabelereiro	0	1	18/06/1970	83	1.69	29,06	2	11	1	0	0
727	65	1	12	1												2	2	2	1	1	1	1	1	1	2		3	3	1	1					2	14	77	Vendedor	0	4	16/09/1951	108	1.76	34,86	4	12	0	1	1
728	61	2	8	0												1	1	2	2	1	1	1	1	1	1		2	3	1	2					2	15	23	Dona de casa	0	2	15/12/1955	75	1.55	31,2	5	8	1	0	0
729	65	1	15	1												3	1	3	1	1	1	1	3	1	1		3	3	1	1					2	16	45	agricultor	1	4	30/03/1952	85	1.80	26,23	2	15	1	0	0
730	51	2	7	1												2	1	2	2	1	1	1	2	1	2		2	3	1	2					2	17	99	Doméstica	1	3	26/06/1966	54	1.50	24	3	7	1	0	0
731	67	2	11	1												2	1	2	1	1	2	2	2	1	1		2	2	1	1					2	18	31	Manicure	0	3	15/06/49	44	1.53	18,6	2	11	1	0	0
732	44	2	11	0												2	1	2	1	1	1	3	3	1	1		3	3	1	1					2	19	61	Manicure	0	1	09/08/1972	64	1.62	24,38	1	11	1	0	0
733	69	2	2	1												1	1	2	1	1	3	1	2	1	2		2	3	1	2					2	20	69	Do lar	1	3	08/03/1948	67	1.49	30,17	6	2	0	0	0
734	53	2	5	1												1	1	1	1	1	1	1	1	1	1		3	3	1	1					2	21	15	Empregada domestica	1	1	03/08/1963	58	1.54	24,47	4	5	1	0	0
735	42	2	2	0												2	1	1	1	1	1	1	1	1	1		1	3	1	1					2	22	84	Cortume	1	1	12/01/1975	72	1.60	32	2	2	1	0	0
736	67	2	1	1												1	1	2	2	1	1	1	1	1	1		2	3	1	1					2	23	133	Cozinheira	0	4	05/03/1950	70	1.62	26,67	6	1	0	1	0
737	65	1	15	1												2	1	2	1	1	3	1	2	1	2		2	2	2	2					2	24	135	Comerciante	0	4	16/08/1952	82	1.76	26,47	2	15	0	1	0
738	70	1	13	1												2	1	1	1	1	1	1	1	1	1		2	3	1	1					2	25	128	Porteiro	1	1	29/09/1947	58	1.65	21,30	2	13	1	0	0
739	67	2	11	1												1	1	1	1	1	1	1	1	1	1		3	3	1	1					2	26	33	Administração	0	4	25/03/1950	56	1.64	20,8	4	11	0	0	0
740	45	2	5	0												4	3	3	3	1	3	3	3	1	2		3	2	2	2					2	27	121	Do lar	1	1	25/09/1972	70	1.65	25,71	3	5	1	0	0
741	62	1	0	1												1	1	1	2	1	1	1	2	2	2		2	3	1	1					2	28	150	Agricultura	1	4	12/09/1954	66	1.65	24,24	3	0	0	1	0
742	62	2	5	1												3	1	3	1	1	1	1	3	2	2		4	3	1	1					2	29	153	Do lar	1	1	18/12/1955	82	1.57	33,26	5	5	1	0	0
743	70	2	8	0												3	1	3	1	1	1	1	3	1	1		2	2	1	2					2	30	47	Dona de casa	1	1	28/07/1946	60	1.50	26,66	2	8	0	1	0
744	64	2	3	1												3	3	4	3	3	3	2	3	1	1		2	3	1	2					2	31	30	Dona de casa	1	2	09/01/1953	56	1.61	21,6	2	3	0	1	0
745	45	2	5	0												1	1	1	1	1	2	3	1	1	2		2	2	1	1					2	32	68	Domestica	1	1	28/08/1971	68	1.61	26,23	1	5	1	0	0
746	66	2	0	0												1	1	1	1	1	3	1	2	1	1		2	3	1	1					2	33	16	Do lar	1	2	09/11/1950	80	1.54	33,7	2	0	0	1	0
747	68	2	8	0												1	1	1	1	1	1	1	1	1	1		3	3	1	1					2	34	32	Comerciante	0	4	18/01/1949	83	1.55	34,54	6	8	0	1	0
748	38	2	10	0												2	1	1	1	1	1	1	1	2	1		4	3	1	1					2	35	55	Empresaria	0	3	28/09/1978	132	1.74	43,59	1	10	0	1	0
749	68	1	8	0												3	1	1	1	1	1	1	1	1	1		2	2	1	1					2	36	125	Motorista	1	4	28/09/1949	92	1.65	33,79	2	8	1	0	0
750	63	2	11	1												2	1	2	1	1	1	1	1	1	1		2	3	1	1					2	37	148	Costureira	0	4	16/09/1954	49	1.52	21,20	2	11	1	0	0
751	57	1	13	1												2	1	1	1	1	1	1	3	2	1		4	3	1	1					2	38	151	Comerciante	0	3	02/08/1960	88	1.82	26,56	1	13	1	0	0
752	47	2	11	0												2	1	2	1	1	1	1	1	1	1		2	3	1	1					2	39	91	Tecnica Operacional	1	1	09/06/1970	48	1.56	19,72	2	11	1	0	0
753	70	1	8	0												2	1	2	1	1	1	1	1	1	1		2	2	1	2					2	40	17	Comerciante	0	4	16/05/1947	83	1.63	31,23	2	8	0	1	0
754	69	2	5	0												2	2	2	2	1	1	1	1	1	1		3	3	1	1					2	41	27	Agricultora	1	4	20/10/1948	85	1.71	29,06	2	5	0	1	0
755	45	2	3	0												2	1	1	1	1	1	2	2	2	2		2	2	1	1					2	42	41	comercio	0	4	27/01/1972	77	1.60	30,07	1	3	0	0	0
756	59	1	7	1												2	1	2	1	2	1	1	1	1	1		2	3	1	1					2	43	145	Motorista	1	3	18/09/1958	76	1.68	26,92	2	7	1	0	0
757	40	2	12	0												2	1	1	1	1	2	1	1	1	1		2	2	1	1					2	44	6	Empregado doméstico	1	1	15/12/1976	83	1.57	33,6	1	12	0	1	0
758	58	2	11	0												2	1	1	1	2	1	2	2	1	2		4	3	1	2					2	45	63	Técnico de dentista	0	4	21/05/1959	76	1.47	35,17	4	11	0	1	0
759	70	1	4	1												1	1	1	2	1	1	2	3	1	1		2	3	1	1					2	46	80	Pintor	1	4	23/09/1946	73	1.70	25,25	2	4	1	0	0
760	46	2	1	0												4	1	3	2	1	3	3	3	2	2		2	2	2	2					2	47	88	Atendente	0	1	05/06/1971	75	1.67	25,51	2	1	0	1	0
761	18	1	11	0												1	1	3	1	1	1	2	1	1	2		2	3	1	2					2	48	105	Estudante	0	1	15/06/1999	64	1.75	20,89	1	11	1	0	0
762	35	2	8	1												3	1	3	2	3	3	2	2	1	2		4	2	2	2					2	49	123	Agricultora	1	4	27/06/82	100	1.67	59,88	3	8	1	0	0
763	35	2	15	1												3	1	3	1	1	2	2	2	2	2		1	3	1	1					2	50	9	Jornalista	0	1	12/02/1982	48	1.58	19,23	1	15	0	0	0
764	70	1	8	1												1	1	2	1	1	1	2	2	1	1		2	3	1	1					2	51	19	Corretor	0	1	30/07/1947	70	1.69	24,5	5	8	0	0	0
765	42	2	11	0												2	1	1	1	1	1	1	1	1	2		2	3	1	1					2	52	75	Auxiliar de laboratório	0	2	30/09/1972	62	1.57	25,15	5	11	1	0	0
766	66	2	5	0												1	1	1	1	1	1	1	2	1	2		2	3	1	1					2	53	146	Domésticas	1	1	16/12/1951	94	1.64	33,70	4	5	1	0	0
767	70	1	5	0												1	1	1	1	2	3	3	2	1	1		2	3	2	2					2	54	39	Carpinteiro	1	4	26/05/1947	82	1.71	28,04	2	5	1	0	0
768	64	1	2	0												1	1	2	1	1	1	2	1	1	2		2	3	1	1					2	55	112	Agricultor	1	1	19/12/1953	104	1.75	33,95	2	2	0	1	0
769	66	1	7	1												2	1	1	1	1	1	1	1	1	1		2	2	1	2					2	56	12	Motorista	1	1	09/03/1951	62	1.73	20,70	2	7	1	0	0
770	64	2	5	0												2	2	3	3	1	2	2	3	1	1		4	3	2	2					2	57	58	Do lar	1	1	17/12/1952	79	1.50	35,1	2	5	0	1	0
771	64	2	0	0												1	1	1	1	1	1	1	1	2	2		2	1	1	1					2	58	96	Agricultora	1	4	20/09/1953	61	1.54	25.7	2	0	0	1	0
772	64	2	5	1												1	1	1	1	1	1	1	1	1	1		3	3	1	2					2	59	98	Lancheria	0	3	28/02/1953	53	1.67	19	6	5	0	0	0
773	70	2	8	1												1	2	2	1	1	2	2	2	1	1		2	3	1	1					2	60	114	Massagista	1	4	25/06/1947	78	1.70	26,98	6	8	0	1	0
774	38	2	8	1												1	1	1	1	1	3	1	1	1	1		3	3	1	2					2	61	22	Doméstica	1	1	28/01/1979	73	1.53	31,18	1	8	0	0	0
775	58	2	11	1												2	1	2	1	1	1	1	2	1	1		2	3	1	1					2	62	79	Do lar	1	1	07/04/1954	52	1.70	17,99	1	11	1	0	0
776	61	1	1	1												1	1	1	1	1	1	1	2	1	1		2	3	1	2					2	63	1	Empreiteiro de obra	1	1	04/04/1955	73	1.64	27,25	2	1	1	0	0
777	48	2	5	0												2	1	2	1	1	1	1	1	1	1		2	3	1	1					2	64	7	Diarista	1	3	31/05/1968	102	1.66	37,01	3	5	0	1	0
778	47	2	13	0												3	1	3	1	2	1	1	3	2	2		4	3	1	1					2	65	94	Professora	0	1	23/03/1970	67	1.60	23,18	2	13	1	0	0
779	61	1	11	1												2	1	2	1	1	1	3	1	1	2		3	3	1	1					2	66	18	Locutor e comentarista de rádio	0	1	21/06/1955	53	1.68	19,25	2	11	1	0	0
780	68	1	3	1												2	1	2	1	2	3	3	3	1	1		1	3	1	2					2	67	35	Agricultor	1	4	03/12/1948	68	1.62	25,91	2	3	0	1	0
781	62	2	8	0												1	1	1	1	1	1	1	1	1	1		3	3	1	1					2	68	70	Segurança	0	4	04/11/1954	90	1.72	30,42	2	8	0	1	0
782	25	2	8	0												2	1	1	1	1	1	1	2	1	2		2	3	1	1					2	69	78	Educadora	0	3	15/02/1992	51	1.61	19,67	1	8	1	0	0
783	63	1	4	0												1	1	2	1	1	1	1	2	1	1		2	3	1	1					2	70	111	Fábrica de borracha	1	4	07/02/1954	62	1.65	22,77	2	4	0	1	0
784	70	2	2	0												2	1	2	2	1	3	3	3	1	2		2	2	1	1					2	71	20	Doméstica	1	4	27/09/1946	83	1.56	34,10	6	2	0	1	0
785	29	1	10	0												2	1	2	1	1	2	1	1	1	2		2	3	1	1					2	72	46	Operador de maquinas	1	2	04/03/1988	84	1.81	25,60	3	10	1	0	0
786	43	2	10	0												1	1	1	1	1	1	1	1	1	1		3	3	1	1					2	73	85	Do lar	1	2	04/06/1974	62	1.68	21,96	2	10	1	0	0
787	70	1	0	1												1	1	1	1	1	2	1	2	1	1		2	3	1	1					2	74	139	Ajudante serviços gerais	1	4	16/07/1946	55	1.63	20,70	2	0	0	0	0
788	70	1	10	1												1	2	1	1	1	1	1	1	1	1		2	3	1	1					2	75	149	Comerciante	0	4	02/06/1947	72	1.69	25,20	6	10	0	1	0
789	65	1	2	1												2	1	1	2	1	3	3	3	1	2		2	2	1	2					2	76	152	Fábrica de d sapar	1	4	13/06/1952	74	1.71	25,30	2	2	0	1	0
790	62	2	9	1												2	1	1	1	1	1	1	1	1	1		3	2	1	1					2	77	106	Enfermeira	0	4	16/11/1954	69	1.58	27,63	3	9	0	1	0
791	70	1	5	0												1	1	1	1	1	2	1	3	1	1		2	3	1	2					2	78	108	Marceneiro	1	4	31/07/1947	97	1.73	32,41	2	5	0	1	0
792	70	1	10	0												1	1	1	1	1	1	1	1	1	1		2	3	1	1					2	79	131	Brigada	1	4	12/03/1947	86	1.60	33,59	2	10	0	1	0
793	42	2	9	0												3	1	3	3	1	2	3	2	2	2		2	2	1	1					2	80	34	coordenadora comercial	0	1	13/07/1974	53.5	1.58	21,43	1	9	1	0	0
794	68	1	2	0												1	2	2	2	1	1	1	1	1	1		3	3	1	1					2	81	130	Arquivista	0	4	14/06/1949	63	1,55	26,22	2	2	0	1	0
795	67	1	11	1												2	1	2	1	1	1	1	1	1	1		3	2	1	1					2	82	92	Rouparia do hospital	1	1	07/07/1950	66	1.72	22,30	1	11	1	0	0
796	63	1	14	1												1	1	1	1	1	1	1	1	1	2		4	3	1	1					2	83	113	Economista	0	2	30/03/1954	70	1.71	23,93	4	14	1	0	0
797	37	2	11	0												2	1	2	1	1	1	1	2	1	2		2	3	1	1					2	84	126	Auxiliar de servicos gerais	1	1	15/12/1979	59	1.57	23,93	1	11	1	0	0
798	35	2	11	0												1	1	1	1	1	2	3	3	2	2		2	2	1	1					2	85	36	Auxiliar comercio	0	4	31/01/1982	75	1.67	26,89	1	11	1	0	0
799	59	2	5	1												1	1	3	1	1	3	3	3	1	2		2	2	2	2					2	86	119	Do lar	1	1	17/10/1958	83	1.52	35,92	2	5	1	0	0
800	70	1	5	0												4	1	4	2	1	3	3	3	1	2		3	3	1	2					2	87	8	Motorista	1	4	04/09/1946	86	1.83	25.69	2	5	0	1	0
801	59	1	11	1												1	1	1	1	1	1	1	1	1	1		3	3	1	1					2	88	57	Vendedor	0	1	03/08/1957	88	1.75	28,73	2	11	0	1	0
802	67	2	11	0												1	2	2	3	3	3	3	2	2	1		3	3	1	1					2	89	59	Do lar	1	1	01/01/1950	82	1.49	44	2	11	0	1	0
803	53	2	6	1												2	1	2	1	1	3	3	3	2	1		2	2	1	2					2	90	104	Do lar	1	4	04/08/1964	58	1.55	24,14	2	6	1	0	0
804	60	1	7	0												2	1	2	1	1	2	1	1	1	1		4	3	1	1					2	91	110	Pedreiro	1	3	31/08/1957	47	1.68	16,65	1	7	1	0	0
805	58	2	8	1												2	1	2	1	1	1	1	2	1	2		2	2	1	1					2	92	50	Do lar	1	2	06/04/1959	85	1.54	35,84	2	8	0	0	0
806	70	1	4	1												1	1	1	1	1	1	1	1	1	2		2	2	1	2					2	93	97	Construção	1	4	03/10/1946	67	1.75	21,87	1	4	0	1	0
807	70	1	11	1												2	1	2	1	1	1	3	3	2	2		2	2	1	2					2	94	2	Comerciante	0	4	07/01/1947	69	1.77	22,02	2	11	1	0	0
808	55	2	5	0												1	1	3	1	1	1	1	2	1	1		4	1	1	2					2	95	72	Vendas	0	4	13/02/1962	62	1.62	23,62	4	5	1	0	0
809	68	2	5	1												1	1	1	1	1	1	1	2	1	1		2	2	1	1					2	96	109	Doméstica	1	4	12/05/1949	60	1.61	23,14	2	5	0	1	0
810	35	1	11	0												2	1	1	1	1	1	1	1	1	1		2	3	1	1					2	97	120	Fábrica de caçados	1	1	15/041982	71	1.77	22,66	3	11	1	0	0
811	66	2	5	0												1	1	1	1	1	1	1	2	1	1		1	3	1	1					2	98	127	Costureira	0	4	10/06/1951	115	1.65	42,24	2	5	0	1	0
812	70	2	11	0												1	1	2	1	1	1	3	3	1	1		2	3	1	2					2	99	124	Comerciante	1	4	11/09/1947	61	1.57	24,74	2	11	1	0	0
813	66	1	7	1												2	1	4	2	2	1	3	1	2	1		4	3	1	2					2	100	67	Técnico equipamentos	1	4	01/06/1951	74	1.70	25,60	2	7	0	1	0
814	65	1	5	1												4	2	4	2	2	2	1	2	1	2		4	2	2	2					2	101	107	Eletricista	1	4	11/09/1952	56	1.63	21,07	2	5	0	0	0
815	70	1	1	0												2	1	1	1	1	2	2	2	1	1		2	3	1	1					2	102	90	Agricultor	1	4	18/12/1946	100	1.80	30,86	6	1	1	0	0
816	70	1	15	1												1	1	2	1	1	1	2	1	1	1		2	3	1	1					2	103	93	Contador	0	4	04/08/1947	79	1.78	24,93	2	15	0	1	0
817	70	1	4	0												1	1	1	1	1	1	1	2	1	1		3	3	1	1					2	104	102	Serviços gerais	1	4	04/12/1946	88	1.77	28,08	2	4	0	1	0
818	70	2	5	0												1	1	1	1	1	3	2	3	1	1		3	3	1	2					2	105	115	Empregada Doméstica	1	4	03/02/1946	70	1.57	28,39	1	5	0	1	0
819	48	2	8	0												1	1	2	1	1	1	3	3	1	1		2	2	1	1					2	106	147	Do lar	1	1	25/11/1969	50	1.55	32,25	2	8	1	0	0
820	58	2	3	0												1	2	2	1	3	1	1	2	1	1		2	3	1	1					2	107	54	Empregada doméstica	1	2	03/12/1958	67	1.70	23,18	4	3	1	0	0
821	56	2	8	1												2	2	2	3	1	3	3	3	1	1		2	3	1	1					2	108	4	Industriaria	1	3	06/11/1960	65	1.63	24,46	2	8	1	0	0
822	47	2	15	0												2	1	2	1	1	1	2	2	1	2		2	3	2	1					2	109	53	Analista de crédito	0	1	24/05/1970	46	1.54	19,3	1	15	1	0	0
823	70	1	7	1												1	1	2	1	2	1	1	1	1	2		2	3	1	1					2	110	60	Marinheiro	1	4	03/02/1946	84	1.82	25,3	4	7	1	0	0
824	64	1	6	1												2	1	2	1	1	1	1	1	1	1		2	3	1	1					2	111	64	Pintor	1	3	03/06/1953	72	1.59	28,47	2	6	0	1	0
825	53	2	4	1												2	3	3	3	1	1	1	1	1	1		2	2	2	2					2	112	83	Faxineira	1	1	27/02/1964	55	1.49	20,4	2	4	1	0	0
826	70	1	15	1												3	1	3	1	1	2	2	2	1	1		2	3	1	1					2	113	138	Advogado	0	1	25/06/1947	65	1.71	22,23	3	15	1	0	0
827	50	2	11	0												2	1	3	1	1	1	2	1	1	1		3	3	1	1					2	114	141	Auxiliar de protese dentária	0	3	09/05/1967	68	1.57	27,58	5	11	0	1	0
828	67	2	6	0												1	1	1	1	1	1	1	1	1	2		2	3	1	1					2	115	13	Domestica	1	4	02/02/1950	64	1.63	24,08	6	6	0	1	0
829	55	1	13	1												1	1	3	1	1	1	3	1	1	1		1	3	1	1					2	116	37	Clerico/ arquivista	0	1	13/08/1961	89	1.72	30,08	6	13	0	1	0
830	68	2	11	1												2	1	2	2	1	1	1	1	1	1		3	3	1	1					2	117	65	Educadora	0	4	15/09/1948	64	1.53	27,33	6	11	0	0	0
831	57	2	16	1												1	1	1	1	1	1	1	1	1	1		2	3	1	1					2	118	66	Artista Plástica	1	1	27/09/1958	80	1.54	33,73	2	16	0	1	0
832	65	1	10	1												1	2	2	2	1	1	1	1	1	1		2	3	1	1					2	119	73	Vendedor	0	1	28/09/1951	78	1.60	30,46	2	10	0	0	0
833	70	2	4	0												1	1	2	1	1	1	1	1	1	1		2	3	1	1					2	120	122	Domestica	1	4	23/02/1947	87	1.70	30,10	2	4	0	1	0
834	66	2	4	1												2	1	1	1	1	1	1	1	1	1		3	3	1	1					2	121	140	Do la	1	1	29/04/1951	56	1.51	24,27	6	4	1	0	0
835	22	1	8	0												2	1	2	1	1	1	3	3	1	1		4	3	1	1					2	122	101	Atendente	0	2	22/03/1995	51	1.68	18,06	1	8	1	0	0
836	70	2	11	0												4	1	2	1	1	3	3	1	1	1		2	3	1	1					2	123	118	Costureira	0	4	05/03/1947	65	1.65	23,87	1	11	0	1	1
837	60	1	11	0												4	2	3	2	1	1	1	2	1	2		4	2	1	1					2	124	132	Técnico agricola	1	4	10/07/1957	68	1.70	23,52	4	11	1	0	0
838	68	2	5	0												3	2	2	1	1	1	3	1	1	1		3	3	1	1					2	125	3	Copeira	1	4	13/04/1948	64	1.56	26,29	2	5	0	1	0
839	60	1	6	1												1	1	2	1	1	1	1	1	1	2		2	3	1	1					2	126	48	Trabalhador agricola	1	4	26/05/1956	71	1.63	26,72	6	6	1	0	0
840	55	2	15	1												1	1	2	1	1	1	2	2	1	1		3	3	1	1					2	127	100	Diretora de ensino	0	3	17/08/1962	62	1.65	23,62	4	15	1	0	0
841	60	2	8	1												2	2	3	2	2	2	1	1	1	2		2	2	1	1					2	128	129	serviços gerais	1	3	04/12/1956	69	1.56	28,35	2	8	0	1	0
842	70	1	2	0												1	1	1	1	1	1	1	1	1	1		3	3	1	1					2	129	11	Vigilante	0	4	16/09/1947	80	1.64	29,75	2	2	0	1	1
843	58	1	4	1												2	1	1	1	1	1	1	2	1	1		2	3	1	1					2	130	71	Agricultor	1	4	19/08/1959	82	1.62	31,24	2	4	0	1	1
844	69	1	5	1												1	1	1	1	1	1	1	1	1	1		4	3	2	2					2	131	137	Agricultura	1	4	12/02/1948	72	1.61	27,77	2	5	0	1	0
845	45	2	8	1												1	1	1	1	1	1	1	1	1	2		3	3	1	1					2	132	142	Doméstica	1	1	01/10/1972	78	1.67	27,96	2	8	0	1	0
846	42	2	8	0												2	1	1	1	1	1	1	1	1	1		2	3	1	1					2	133	42	Fabricacao de roupas	1	1	17/04/1974	69	1.54	29,09	2	8	1	0	0
847	56	2	8	0												3	2	3	2	1	3	1	3	1	2		3	3	1	1					2	134	28	Costureira	0	3	01/05/1961	90	1.54	37,94	2	8	0	1	0
848	70	1	4	0												2	1	2	2	1	1	1	1	1	1		3	3	1	2					2	135	95	Pintor	1	4	24/07/1947	83	1.71	28,38	2	4	0	1	0
849	67	1	10	1												3	2	3	3	1	1	2	2	1	1		3	3	2	2					2	136	51	Soldador	1	4	13/01/1950	70	1.56	44,87	2	10	0	1	0
850	66	1	4	1												1	1	1	1	1	1	1	2	1	2		3	3	1	1					2	137	89	Construcao civil	1	4	18/07/1952	68	1.60	26,56	2	4	1	0	0
851	48	2	4	0												1	1	1	1	1	1	1	1	1	1		3	3	1	1					2	138	29	Diarista	1	1	18/09/1968	68	1.58	27,23	2	4	1	0	0
852	39	2	9	0												1	1	1	1	1	1	1	1	1	2		3	3	1	1					2	139	44	Zeladora	0	1	14/11/1977	66	1.67	23,66	1	9	1	0	0
853	70	2	9	1												1	1	1	1	1	1	1	1	1	2		2	3	1	1					2	140	116	Do lar	1	1	11/07/1947	63	1.64	23,42	6	9	0	1	0
854	70	2	4	1												1	1	2	2	1	1	1	3	1	1		2	3	2	1					2	141	143	Do lar	1	4	02/10/1947	60	1.57	24,34	6	4	0	1	0
855	47	1	3	1												2	1	2	1	1	1	1	1	1	1		3	3	1	1					2	142	25	Profissional de carga e descarga	1	1	23/01/1970	90	1.75	29,38	3	3	0	1	0
856	56	2	11	0												1	1	2	2	1	1	1	1	1	2		2	3	1	1					2	143	144	Técnica de enfermagem	1	1	04/07/961	78	1.58	31,24	3	11	0	1	0
857	65	1	9	0												2	1	2	1	2	2	1	1	1	1		4	3	1	1					2	144	74	Comerciante	0	4	07/03/1952	97	1.63	36,50	2	9	0	1	0
858	70	1	4	1												1	1	2	1	1	1	1	1	1	1		3	3	1	1					2	145	134	Vigilante	0	4	16/03/1947	77	1.66	27,94	2	4	1	0	0
859	44	2	8	0												2	1	1	1	1	1	1	3	1	1		2	3	2	2					2	146	10	Services gerais	1	2	02/02/73	78	1.55	32,5	6	8	0	1	0
860	67	1	11	1												2	1	1	1	1	2	1	1	1	2		2	3	1	1					2	147	86	metalúrgico	1	4	16/03/1950	65	1.80	20,06	6	11	1	0	0
861	41	2	8	0												4	1	4	1	1	3	3	3	2	1		2	2	2	2					2	148	49	Trabalhadora agrícola	1	1	09/02/1976	78	1.64	29,10	2	8	0	1	0
862	62	1	1	0												2	1	2	1	1	1	2	1	1	1		2	3	1	1					2	149	82	Portaria	1	4	26/02/1955	83	1.72	28,05	2	1	0	1	0
863	44	2	15	0												3	2	3	1	1	1	3	2	1	1		2	3	1	1					2	150	52	Secretaria	0	1	15/05/1973	68	1.54	28,67	2	15	1	0	0
864	62	1	15	1												2	1	3	2	1	1	1	2	1	1		3	2	1	2					2	151	38	Contador e auditor	0	1	25/04/1955	89	1.71	30,43	2	15	1	0	0
865	37	1	14	1												1	1	2	1	1	1	1	1	1	2		3	3	1	1					2	152	56	Construção civil	1	1	08/09/1979	88	1.87	25,33	1	14	1	0	0
866	66	1	4	1												1	1	1	1	1	1	1	2	1	2		2	3	1	1					2	153	62	Agricultor	1	4	05/05/1951	70	1.80	21,60	2	4	0	1	0
[truncated: 181 more columns]
